# Supplementary material for: Expression of lncRNAs in Low-Grade Gliomas and Glioblastoma Multiforme: An In Silico Analysis
Source: PLoS Med. 2016 Dec 6;13(12):e1002192. doi: 10.1371/journal.pmed.1002192 (PMC5140055; doi:10.1371/journal.pmed.1002192)
Supplement: S2 Table — (XLSX) [file pmed.1002192.s005.xlsx]

## Sheet: NF1
lncRNA	Mutation median FPKM	WT median FPKM	FDR
RP11-429B14.4	0.904618	2.34166	0.0119084
RP11-546D6.3	3.61423	5.3529	0.0119084
RP11-524D16__A.3	6.81773	2.20842	0.0119084
MYCNOS	0.367362	0.95296	0.0119084
LGG_LOC046327	2.20391	3.45886	0.0135862
TMEM254-AS1	0.686164	1.20678	0.0150111
RP3-486I3.5	2.16652	1.35388	0.0150111
RP5-967N21.11	1.70644	2.88985	0.0151077
RP11-78I14.1	1.65776	0.752599	0.0151077
RP11-342D11.2	8.30252	3.89107	0.0165805
RP11-798M19.3	7.75776	5.04213	0.0173486
FAM182A	2.07284	4.80023	0.0255071
RP11-205M5.3	1.60797	0.733526	0.0255071
RP11-394J1.2	3.0627	1.93622	0.0255071
CTD-2195B23.3	1.10732	0.541726	0.0255071
RP11-834C11.5	0.887191	2.03078	0.0255071
AC011558.5	31.1366	15.6523	0.0276229
RP11-284F21.7	19.3029	65.8097	0.0284219
RP11-74H8.1	23.6817	42.0817	0.0317877
RP11-98D18.9	1.14217	2.34338	0.0317877
POT1-AS1	0.67972	1.3917	0.0317877
WWTR1-AS1	10.1355	4.76435	0.0317877
CTD-2325M2.1	0.986699	1.86654	0.0317877
RP11-849I19.1	14.9985	25.8605	0.0317877
AC017101.10	5.40275	3.33484	0.0317877
RP11-620J15.3	29.7386	43.2837	0.0317877
LGG_LOC049124	0.976221	0.541311	0.0317877
RP11-259K15.2	0.322476	1.3515	0.0317877
RP5-994D16.3	0.474375	0.754173	0.0317877
JHDM1D-AS1	1.51642	2.43834	0.0317877
LGG_LOC007526	0.693981	1.13735	0.0317877
RP11-568N6.1	0.809528	0.493227	0.0317877
RP11-307C19.2	0.38995	0.853423	0.0317877
CTD-2531D15.5	9.94965	18.4435	0.0317877
RP11-16P6.1	0.639166	0.903933	0.0317877
AC007362.3	1.49453	0.510727	0.0317877
LGG_LOC050189	0.402414	0.834862	0.0317877
RP11-185E8.2	1.90698	3.24765	0.0317877
RP11-723O4.2	0.622873	1.07575	0.0317877
RP11-482D24.3	1.21458	2.14315	0.0317877
CTA-445C9.14	1.84866	3.00039	0.0317877
RP11-728F11.4	0.269366	0.707205	0.0317877
KB-1507C5.2	4.71555	6.87991	0.0317877
LGG_LOC020044	1.47756	2.39676	0.0317877
AC005789.9	1.60519	0.860232	0.0317877
GBM_LOC006568	0.469016	0.857074	0.0317877
LGG_LOC012637	0.506244	0.781115	0.0317877
RP11-127L20.5	14.0223	8.53828	0.0317877
CTD-2265O21.7	5.5666	3.41979	0.0317877
RP6-201G10.2	0.314506	0.803948	0.0317877
LGG_LOC053661	0.698586	1.14192	0.0317877
RP11-618K13.2	59.1965	109.419	0.0317877
RP11-245D16.4	1.11872	2.04653	0.0317877
AC097724.3	0.894328	1.80852	0.0317877
RP11-1275H24.2	0.501959	1.05769	0.0317877
LINC00237	1.23995	3.7115	0.0317877
RP11-723O4.9	1.12891	1.68672	0.0317877
RP5-1159O4.2	0.397871	0.693358	0.0317877
XLOC_032472	0.477231	0.781961	0.0320945
OSER1-AS1	11.6561	17.388	0.0324961
GBM_LOC047769	2.74342	4.48172	0.0324961
CTB-147N14.6	5.41833	3.15146	0.0324961
RP11-342K6.4	0.434472	0.654363	0.0324961
AP006621.5	4.2164	7.15384	0.0326932
LGG_LOC030517	0.429279	0.847624	0.0326932
KB-1107E3.1	10.143	23.9684	0.0326932
CTD-2541M15.3	0.460082	0.815955	0.0326932
RP11-356J5.12	3.44506	7.02076	0.0326932
Cabili_2329	4.78507	7.92083	0.0326932
RP11-362K14.7	2.08649	3.35383	0.0326932
RP11-147L13.15	3.97255	7.73346	0.0335501
RP11-228B15.4	20.4657	12.9678	0.0335501
RP11-602N24.3	0.61085	1.01324	0.0335501
RP13-514E23.1	0.740723	1.16782	0.0335501
LINC00941	1.52876	0.441046	0.0335501
NFIA-AS2	3.11844	7.25032	0.0335501
AC139100.3	0.60944	0.947529	0.0335501
LGG_LOC045633	0.55282	0.906879	0.0339832
CTD-2095E4.5	0.966041	1.74988	0.0340466
FLJ37453	1.70181	2.50952	0.0340466
AC016700.5	1.50382	2.75553	0.0341254
RP11-116N8.1	0.28657	0.943472	0.034583
RP11-33N16.3	0.828072	0.580746	0.0350494
RP11-159K7.2	0.186344	0.814777	0.035071
MAPT-AS1	0.867498	1.62807	0.035071
RP1-309F20.3	0.512484	0.758952	0.035071
DGCR9	0.338647	0.630402	0.035071
DGCR5	1.17497	2.4768	0.035071
GBM_LOC008405	1.26249	2.90442	0.035071
RNF219-AS1	0.262976	0.666878	0.0355681
LGG_LOC037252	2.1138	1.19088	0.0371144
CTD-2256P15.2	1.29854	2.08948	0.0371144
RP4-813F11.4	1.57194	2.29901	0.0385495
MYLK-AS1	1.34251	2.22918	0.0391049
AC010883.5	0.540158	0.939796	0.0393097
AC004540.5	2.42799	5.76422	0.0393097
LGG_LOC037433	0.421745	0.599337	0.0395271
LGG_LOC031077	0.603314	1.35705	0.0395271
RP11-304L19.8	4.55087	6.54387	0.0397569
RP3-337O18.9	9.72107	6.18875	0.0397569
AC016738.4	1.95788	0.888005	0.0408591
AP003774.4	0.534469	1.13539	0.0408591
AP001469.9	0.548651	0.850765	0.0408591
XLOC_040120	0.511962	0.896599	0.0408591
RP11-436K8.1	0.44169	1.00342	0.0414758
Cabili_2167	1.15369	1.71716	0.0421032
RP11-96D1.7	5.45407	3.81301	0.0426964
GBM_LOC002185	2.74099	5.39034	0.0426964
LGG_LOC012457	0.877011	1.31615	0.0426964
RP11-225H22.7	3.3247	2.10484	0.0426964
RP11-713P17.3	1.27408	1.81601	0.0433518
U91328.21	4.13607	2.13876	0.0450367
RP11-381K20.5	0.382725	1.02315	0.0450367
RP11-120J1.1	1.86803	4.48001	0.0450367
RP11-629N8.5	6.48428	4.47515	0.0453887
RP11-283G6.3	1.02249	0.571787	0.0453887
AC010761.10	22.9683	38.4573	0.0457523
RP11-79P5.9	0.927002	1.65227	0.0468534
RP11-848P1.5	1.42362	2.46199	0.0468534
RP11-126K1.6	5.8668	8.48885	0.0473208
MIR497HG	11.6822	18.5446	0.0473208
FAM226B	0.86158	1.54263	0.0473208
CTD-3049M7.1	7.81016	13.1372	0.0473208
CTD-3035K23.3	1.60087	0.792537	0.0480751

## Sheet: EGFR
lncRNA	Mutation median FPKM	WT median FPKM	FDR
EGFR-AS1	2.1845	0.318301	8.20555e-05
LGG_LOC047686	7.67022	1.08627	0.000652276
XLOC_029893	3.53303	2.19108	0.00123937
LINC00632	0.387586	1.13335	0.00142305
RP11-45P15.4	6.22396	3.95258	0.00142305
LGG_LOC026077	1.41868	0.940806	0.00207874
RP11-383H13.1	0.707384	1.54892	0.00216753
RP11-299L17.3	2.87355	1.27457	0.00341206
RP3-428L16.2	3.60608	5.91176	0.00670622
ALDH1L1-AS2	5.0482	1.84192	0.00690302
Cabili_436	1.03637	0.54556	0.00846185
GBM_LOC025161	0.909643	1.35688	0.0234775
CTC-297N7.9	1.8063	1.12985	0.0252875
AC002398.12	82.8462	55.7228	0.0287676
GBM_LOC041775	1.20336	0.692112	0.0304808
CTB-31O20.9	10.5634	7.16335	0.0316718
RP5-1024C24.1	2.08593	1.05571	0.0317591
CTD-2033A16.1	3.08973	4.93576	0.0317591
CTD-2583A14.8	4.84628	3.4262	0.0317591
RP11-250B2.3	1.26045	0.763708	0.0317591
RP5-1159O4.2	0.943814	0.577166	0.0336542
LINC00926	1.54269	1.01621	0.0365265
GNAS-AS1	11.6979	2.24108	0.0365265
RP11-535A19.1	0.482868	1.11623	0.0383549
RP6-74O6.6	0.889948	0.539967	0.0383549
RP11-182J1.17	1.15257	0.659113	0.0383549
AP000473.8	2.09825	1.28636	0.0411825
CTD-3157E16.2	11.0998	6.7801	0.0411825
HOXB-AS1	5.36239	2.02323	0.0411825
RP11-328C8.4	1.21102	2.30566	0.0411825
ACTA2-AS1	3.98131	5.65333	0.0430469
HAGLR	0.801559	1.89219	0.0430469
MEOX2-AS1	9.03144	3.47256	0.0430469
AC016757.3	0.358035	0.705664	0.0430469
CTC-510F12.7	1.17986	0.806741	0.0430469
RP11-223I10.1	6.5164	4.54421	0.0478839

## Sheet: IDH1
lncRNA	Mutation median FPKM	WT median FPKM	FDR
RP11-258F1.2	0.706625	3.16857	2.95512e-05
AC010226.4	0.943745	3.76514	2.95512e-05
CTC-510F12.6	2.11605	7.21817	2.95512e-05
ARSD-AS1	1.82767	10.3687	2.95512e-05
RP11-161H23.5	24.2548	153.696	4.67418e-05
LINC00960	3.58656	0.489922	7.6007e-05
SBF2-AS1	0.440793	1.99124	8.7826e-05
RP11-363E6.3	0.239801	2.8471	8.7826e-05
RP11-396C23.2	0.191964	0.996815	8.7826e-05
LGG_LOC018028	0.483588	3.36696	8.7826e-05
AC114730.2	0.0943838	0.915904	9.90453e-05
TP73-AS1	3.93713	14.2917	0.000103813
RP6-201G10.2	2.98582	0.665768	0.000103813
LGG_LOC042838	0.187353	0.824232	0.000111285
CTC-297N7.9	0.12133	1.316	0.000111285
CHL1-AS2	0.44071	3.30876	0.00011454
RP11-195F19.30	0.282384	1.79728	0.00011454
RP11-867G23.12	0.278922	1.21117	0.00011454
AC002398.12	15.656	68.7684	0.000127135
RP11-195F19.9	0.277381	1.8512	0.000127135
PAXIP1OS	1.5016	3.89572	0.000130471
ADAMTSL4-AS1	0.373181	1.38102	0.000130471
RP11-483I13.5	0.176527	0.866326	0.000130471
RP1-261D10.2	0.534383	1.51003	0.000130471
MIR155HG	0.21663	1.22339	0.000154021
ADAMTS9-AS2	0.182833	0.73736	0.000163036
DTX2P1-UPK3BP1-PMS2P11	4.24137	7.04214	0.000163036
LINC00092	0.558098	3.21701	0.000163036
SNHG18	0.626452	5.4837	0.000163036
RP13-298C8.3	0.386285	1.53041	0.000181159
CTD-2325P2.4	1.24541	6.31794	0.000181159
RP4-665J23.1	0.958508	8.05288	0.000181159
LINC01273	0.0530929	0.635461	0.000204121
RP11-304M2.5	11.8889	23.1264	0.000204121
PLBD1-AS1	0.154452	0.714753	0.000234507
LEF1-AS1	0.744438	1.67753	0.000234507
GBM_LOC041775	0.115497	1.02264	0.000234507
DPYD-AS1	0.139949	0.657096	0.000278739
RP11-545E17.3	0.991152	2.69069	0.000331059
GRPEL2-AS1	1.13832	2.37679	0.000365473
LINC00900	0.389706	1.72136	0.000365473
RP11-161M6.2	94.6918	20.8487	0.000365473
RP11-157J24.2	0.250538	1.48319	0.000365473
RP11-363E6.4	0.0618509	1.5419	0.000397925
RP11-680F8.1	0.280793	1.13553	0.000397925
CTD-3157E16.2	2.28525	7.91354	0.000397925
RP13-270P17.3	0.402141	1.12042	0.000397925
CTD-2035E11.4	0.117807	1.02069	0.000397925
LINC01503	2.46644	10.5815	0.000429272
CTC-548K16.1	0.0629006	0.644549	0.000429272
RP11-21A7A.3	6.35484	1.94176	0.000429272
LINC00941	0.0552546	0.575328	0.000429272
RP11-124D2.3	51.1785	27.5094	0.000429272
AC005592.2	0.188901	0.971389	0.000429272
ERVK3-1	26.2901	49.1859	0.000500004
RP11-182L21.6	4.54475	2.50211	0.000501636
MEOX2-AS1	0.133743	5.40481	0.000573844
XXyac-YX65C7_A.2	0.104986	0.653883	0.000573844
RP3-429G5.5	0.243413	1.27671	0.000576156
RP11-5C23.1	1.08999	3.84536	0.00064179
RP11-305E6.4	1.22397	0.494637	0.00064179
TMEM220-AS1	0.0532882	0.547276	0.00064179
LGG_LOC030291	0.0820227	0.65016	0.00064179
RP11-340F14.6	2.67507	0.688781	0.00064179
RP3-510D11.2	0.173982	1.00389	0.000728803
CTD-3035K23.3	0.31857	0.922719	0.000728803
AC018816.3	0.347747	0.993999	0.000728803
CTD-3128G10.6	1.27943	2.12512	0.000728803
RP11-73C9.1	3.84282	0.823265	0.000796103
RP11-21A7A.2	3.19899	0.84295	0.000796103
ZNF571-AS1	4.25609	1.13234	0.000796103
RP11-10C24.3	0.240204	0.648187	0.000796103
LINC00886	0.200244	0.929949	0.000796103
RP11-362K14.7	1.0071	3.28152	0.000796103
RP11-231C18.1	11.2855	1.39412	0.000796103
XLOC_009110	4.08488	1.57076	0.000909243
RP5-1132H15.1	0.965421	1.56622	0.000909243
Cabili_285	0.184933	0.552505	0.000909243
GBM_LOC036240	0.186028	0.586044	0.000909243
RP11-489D6.2	0.104398	0.912849	0.00103961
AC068057.1	0.580979	2.56242	0.00103961
FLJ36777	0.121702	0.8865	0.00103961
GBM_LOC025161	3.59268	1.18967	0.00103961
AC008440.5	8.61899	20.3548	0.00116297
RP11-7I15.3	0.720971	4.1501	0.00116297
RP11-849H4.4	14.8916	7.27962	0.00116297
FAM85A	0.967445	2.07206	0.00116297
LGG_LOC036232	5.51989	1.69393	0.00116297
C14orf23	0.710875	3.8998	0.00116297
RP3-428L16.2	14.1125	4.39465	0.00131887
LGG_LOC047612	0.641923	1.41511	0.00131887
STEAP3-AS1	0.455426	2.0447	0.00131887
RP11-10C24.1	0.328513	0.701735	0.00131887
RP11-71N10.1	2.26039	8.90225	0.00149773
RP11-473M20.11	0.394461	1.03071	0.00149773
LBX2-AS1	0.537817	1.37375	0.00149773
RP11-379L18.1	1.55355	0.661573	0.00149773
LINC00925	31.6301	4.20497	0.00167058
ZNF503-AS2	0.849561	2.45123	0.00167058
RP11-455B3.1	0.158308	0.907859	0.00167058
GBM_LOC004722	33.2349	6.90866	0.00167058
GBM_LOC026351	0.304718	1.37085	0.00167058
MIR210HG	1.44796	8.02682	0.00167058
RP11-77K12.4	0.715645	2.60646	0.00167058
OSMR-AS1	0.110609	0.760139	0.00189999
RP11-815I9.4	1.57991	0.688536	0.00189999
RP11-706O15.1	7.27984	0.915545	0.00189999
RP11-27M24.1	2.08668	6.85826	0.00191977
CTC-498J12.3	0.960393	1.54379	0.00211315
RP11-92C4.3	0.312809	0.969989	0.00211315
CTD-2240E14.4	0.41848	0.841641	0.00211315
RP11-725P16.2	2.87834	0.615268	0.00211315
LGG_LOC048153	5.58992	12.7988	0.00211315
LGG_LOC031143	0.0811507	0.768731	0.00211315
CTC-548K16.5	2.0722	5.69192	0.00211315
LGG_LOC010972	0.326229	1.33079	0.00211315
LINC00475	0.0464165	0.671866	0.00237305
LGG_LOC042822	0.634667	1.87836	0.00237305
LINC01515	0.282486	1.64276	0.00237305
RP11-277P12.20	1.95653	0.431369	0.00237305
ERICH6-AS1	1.377	3.49246	0.00237305
GBM_LOC001686	3.01898	1.97929	0.00237305
AC093673.5	11.1978	25.0317	0.00237305
RP11-190A12.8	0.150281	0.811147	0.00268948
DYNLL1-AS1	2.93042	6.47369	0.00268948
CTD-3035K23.7	0.66015	1.9876	0.00268948
RP11-159N11.4	0.146777	0.592166	0.00268948
LGG_LOC003710	0.394785	1.52637	0.00268948
RP4-594I10.3	0.357375	0.945828	0.00268948
NCAM1-AS1	14.2235	4.71753	0.00284388
LGG_LOC026098	3.84936	7.45428	0.00284388
GBM_LOC003161	0.172796	0.617514	0.00284388
RP11-797D24.4	2.78144	1.13877	0.00284388
AC064875.2	0.189734	3.50095	0.00284388
CTB-51J22.1	2.38519	4.9719	0.00284388
LGG_LOC015334	6.97276	2.52205	0.00284388
LGG_LOC037357	0.254623	0.759512	0.00284388
RP1-178F15.5	1.46311	3.3982	0.00284388
RP11-284F21.7	145.284	56.9923	0.00284388
RP13-270P17.1	3.0625	7.93852	0.00284388
GBM_LOC026162	2.99097	1.57208	0.00284388
LINC01057	1.08564	4.50023	0.00284388
RP1-266L20.2	2.55652	1.20121	0.00284388
WWTR1-AS1	1.46187	5.1686	0.00284388
GBM_LOC026352	0.522102	1.12979	0.00284388
RP11-823E8.3	1.98086	6.89173	0.00311422
RP11-398C13.6	1.33931	0.649339	0.00311422
RP11-566E18.1	5.07206	2.8332	0.00311422
CTD-3138B18.5	1.51243	2.80163	0.00311422
BHLHE40-AS1	0.251774	0.704789	0.00311422
LOXL1-AS1	0.301383	0.997708	0.00311422
RP11-512N21.3	0.24182	0.566435	0.00311422
MIR219A2	3.56751	0.715242	0.00311422
LGG_LOC052336	2.43176	0.691552	0.00311422
USP2-AS1	0.485424	1.01492	0.00311422
GBM_LOC002991	0.167159	1.09557	0.00311422
NRSN2-AS1	2.18338	3.67192	0.00311422
LINC00869	2.29073	5.81865	0.00342454
LGG_LOC045864	12.7199	22.9522	0.00342454
RP11-214N9.1	2.51755	0.990287	0.00342454
KIAA1614-AS1	0.857269	1.53895	0.00342454
RP11-420L9.5	2.23791	4.53086	0.00342454
RP11-134G8.10	1.41441	5.8369	0.00342454
PSMG3-AS1	2.729	6.47932	0.00342454
TPTEP1	21.9591	1.13585	0.00342454
RP5-1022P6.7	0.365594	0.810062	0.00342454
RP11-5C23.2	0.380667	1.01269	0.00342454
GBM_LOC004838	0.13824	0.667533	0.00342454
AC009403.2	3.23295	5.0499	0.00342454
PPP3CB-AS1	16.5319	5.75749	0.00383501
RP11-762L8.6	0.94546	0.558142	0.00383501
LGG_LOC014795	0.0606948	0.608462	0.00383501
ALDH1L1-AS2	0.552035	2.89535	0.00383501
RP11-38P22.2	1.90557	9.05701	0.00383501
RP11-286H14.8	5.83731	9.91065	0.00383501
Cabili_1038	2.08297	1.1703	0.00386265
Cabili_1456	7.59103	2.64044	0.00386265
LGG_LOC042861	0.644989	2.32478	0.00434179
RP11-61K9.3	1.1974	3.27803	0.00434179
RP11-186N15.3	0.980816	0.586354	0.00435906
CTD-3049M7.1	3.03797	12.8902	0.00435906
ELOVL2-AS1	0.197327	0.974952	0.00435906
AC068535.3	0.0547123	0.714012	0.00435906
AC004067.5	0.359274	1.43807	0.00435906
RP11-124N14.3	110.929	192.19	0.00435906
CITF22-92A6.1	0.392335	0.968695	0.00482257
RP11-903H12.3	0.587474	1.82173	0.00482257
LGG_LOC013211	2.86706	0.693278	0.00482257
AC009299.2	0.412607	0.641566	0.00482257
RP11-400K9.4	0.0900759	0.809327	0.00482257
RP11-317J10.2	0.765435	2.87959	0.00482257
RP11-524D16__A.3	0.698956	2.87317	0.00482257
FLJ16779	10.6929	2.18618	0.00482257
RP11-309L24.2	0.904212	3.95343	0.00482257
HORMAD2-AS1	0.527352	1.0236	0.00482257
TOB1-AS1	1.85032	1.09534	0.00482257
LGG_LOC046562	1.0386	2.24968	0.00544136
RP11-10C24.2	0.114331	0.533038	0.00551214
CTD-3092A11.2	1.2487	3.31339	0.00555651
RALY-AS1	0.911195	1.66088	0.00555651
RP11-181G12.2	2.08112	1.04164	0.00628301
RP3-523E19.2	1.30948	0.69592	0.00628301
HLA-F-AS1	0.345968	0.999368	0.00628301
RP1-193H18.2	1.69617	0.936344	0.00628301
RP11-326I19.2	1.01616	0.551185	0.00636465
LGG_LOC003944	2.52314	1.11159	0.00716654
CTC-260E6.4	2.02667	0.776864	0.00718315
RP11-742B18.1	0.0692222	1.00756	0.00718315
AC074212.5	2.31095	5.02862	0.00718315
BX470102.3	0.228619	0.641583	0.00718315
CTD-2353F22.1	5.89437	11.8511	0.00718315
AC091729.9	2.60217	5.21627	0.00718315
TNRC6C-AS1	4.87112	1.92406	0.00792988
RP11-728F11.4	2.2108	0.647414	0.00792988
CTD-2369P2.8	1.18529	4.24344	0.00792988
CXorf24	4.47417	2.72372	0.00792988
WAC-AS1	14.0428	9.72574	0.00792988
RP11-247A12.8	2.99252	8.45614	0.00792988
XLOC_067303	0.918838	0.507992	0.00792988
ZNF337-AS1	0.445122	0.982727	0.00792988
LGG_LOC000785	1.21003	2.89406	0.00792988
RP11-100E13.1	0.530266	0.941093	0.00792988
Cabili_1225	0.56067	1.33412	0.00792988
RP11-4L24.3	1.819	0.742994	0.00792988
GBM_LOC030475	0.598953	2.23464	0.00876946
MIR4697HG	15.8943	4.16737	0.00876946
HOTAIR	0.0514949	0.746893	0.00876946
RP11-1000B6.3	0.538577	1.17719	0.00876946
RP11-359E10.1	1.46222	3.91973	0.00876946
GNAS-AS1	0.694374	3.34021	0.00876946
RP4-789D17.3	4.36706	2.88612	0.00876946
RP11-656D10.6	2.05127	1.16299	0.00876946
RNVU1-14	0.291019	0.621504	0.00876946
RP11-839D17.3	0.435741	1.14531	0.00876946
MORC2-AS1	2.86784	1.95289	0.00876946
MIR4435-1HG	10.2067	63.1045	0.00876946
LINC00672	6.95099	1.66017	0.00973752
AP006621.5	3.65494	7.15195	0.00973752
RP11-116N8.1	2.34016	0.80093	0.00973752
LGG_LOC045856	6.71447	12.7522	0.00973752
LGG_LOC035206	4.72266	3.02091	0.00973752
LINC01006	8.20852	1.72019	0.00973752
NR2F2-AS1	0.141866	0.977318	0.00973752
SNHG11	5.87358	16.1143	0.00973752
CTD-3157E16.1	1.7489	4.13352	0.00978804
AC145343.2	0.261544	0.676378	0.00978804
AC096559.1	0.167104	0.818562	0.0106261
ZNF32-AS2	1.95786	1.09635	0.0106261
LINC00957	0.594063	1.95477	0.0106261
RP11-503P10.1	2.18879	1.46975	0.0106261
RP11-46C24.6	1.93545	1.22583	0.0106261
RP3-518E13.2	9.79709	1.51617	0.0106261
LINC00643	5.27593	0.819969	0.0106261
PRKCQ-AS1	5.65425	3.05762	0.0106261
Cabili_1953	0.296397	0.871886	0.0106261
RP1-40E16.9	0.19963	0.731196	0.0106261
P4HA2-AS1	0.306688	0.819658	0.0106261
RP3-337O18.9	4.25621	6.72627	0.0106261
AC009501.4	3.90338	6.37175	0.0106261
AC010761.6	0.915562	1.71192	0.0106261
RP11-1055B8.3	2.61751	0.731299	0.0106875
MIR335	0.281015	0.543056	0.0106875
LGG_LOC023347	0.264002	0.518318	0.0106875
RP11-732A19.2	4.3191	7.49453	0.0117627
CTD-2538C1.2	0.962935	1.92651	0.0117627
LGG_LOC002241	2.36969	1.56371	0.0117627
RP11-83A24.2	0.790366	1.17442	0.0117627
AC006026.13	0.242779	0.949222	0.0117627
AC093388.3	0.148193	0.607127	0.0117911
TRAPPC12-AS1	1.34181	0.547012	0.0117911
MIR222HG	0.18479	1.0261	0.0117911
SATB1-AS1	1.92501	0.523126	0.0117911
GBM_LOC003634	6.16334	1.3343	0.0118217
MIR22HG	3.63954	8.08375	0.0118217
AC053503.6	0.0150877	0.882958	0.0118217
AC021224.1	4.64157	2.93787	0.0129161
CTD-2341M24.1	0.930243	2.18121	0.0129161
LINC00863	2.03252	0.928151	0.0129161
GBM_LOC024887	1.12808	0.580892	0.0129161
RP11-350N15.6	0.621876	1.50527	0.0129161
GBM_LOC039863	1.69178	0.53019	0.0129161
RP11-338K17.8	6.3306	14.0656	0.0129161
AC114730.3	9.90815	2.57918	0.0129161
LGG_LOC052165	0.896913	1.62591	0.0129161
LINC00152	5.39002	58.8392	0.0129161
LL21NC02-21A1.1	0.242088	0.64984	0.0129161
LGG_LOC045510	1.35348	2.1122	0.0129161
LGG_LOC000786	0.352634	0.808922	0.0129161
RP11-399B17.1	0.154216	1.14021	0.0129161
XLOC_038957	1.27439	1.80489	0.0129161
GBM_LOC025701	1.56331	0.700394	0.0129161
RP11-296L22.8	13.1563	8.87382	0.0129161
GBM_LOC014495	2.82896	1.04789	0.0141758
AL161668.5	1.91995	0.550096	0.0141758
RP11-1020A11.2	1.17805	0.761119	0.0141758
RP11-849N15.3	0.665116	1.33408	0.0141758
LGG_LOC045498	5.04536	7.42273	0.0141758
RP11-391M1.4	4.69417	2.59312	0.0141758
TSC22D1-AS1	1.23585	0.622538	0.0141758
NUCB1-AS1	0.715645	1.05719	0.0141758
GBM_LOC046663	0.254093	0.564512	0.0141758
LGG_LOC002625	0.415348	1.41546	0.0141758
LINC00632	6.33831	0.745637	0.0141758
LINC00839	3.14614	0.640503	0.0143194
LGG_LOC041566	2.6229	0.911326	0.0143194
GBM_LOC000748	0.228185	0.951412	0.0156958
XLOC_079589	0.0604507	0.726804	0.0156958
GBM_LOC036904	3.16753	2.00715	0.0158048
LGG_LOC024662	8.83181	14.4409	0.0158048
Cabili_457	0.161052	0.536885	0.0158048
RP11-25K21.6	0.268533	1.59122	0.0158668
RP11-10N23.4	4.28745	2.91849	0.0158668
RP11-656D10.5	4.81196	2.2811	0.0158668
AC078883.3	0.402853	0.813545	0.0160283
LGG_LOC030210	0.139676	0.61058	0.0160283
LGG_LOC023851	0.594323	1.53863	0.0171268
RP11-356I2.4	0.26962	0.692884	0.0171268
RP11-731C17.2	1.62444	0.801919	0.0171268
RP11-706J10.2	0.749047	3.0313	0.0171268
RP11-361L15.3	13.7824	21.0803	0.0171268
ZEB1-AS1	10.8519	5.97678	0.0171268
XLOC_076391	0.291469	0.57285	0.0171268
RP11-412D9.4	1.82809	1.20844	0.0171268
RP11-506H21.5	1.09342	0.590305	0.0171268
LINC01521	1.7212	1.01432	0.0171268
RP11-182J1.3	4.15037	2.85194	0.0171268
RP11-196G18.24	6.10538	2.79705	0.0171268
RP11-332H14.2	1.53966	1.04252	0.0171268
AL450992.2	0.265122	0.825633	0.0171268
LGG_LOC009418	0.240614	0.585185	0.0171268
RP11-1191J2.5	0.367215	0.992994	0.0171268
Cabili_2195	0.660454	1.42071	0.0171268
AC073283.4	4.10936	1.75531	0.0171268
RP11-109P14.9	33.0405	21.0787	0.0171268
RP11-395B7.4	0.932804	3.53305	0.0171268
AC005789.9	0.427693	0.978778	0.0171268
LGG_LOC047270	0.446957	0.965142	0.0171268
LIPE-AS1	7.01593	12.8791	0.0171268
ETV5-AS1	0.463036	0.997376	0.0171268
RNF219-AS1	3.65145	0.520226	0.0188395
RP11-162A12.2	0.629647	1.04712	0.0188395
RP11-111M22.4	2.30332	1.0274	0.0188395
LGG_LOC023650	3.69323	1.90081	0.0188395
RP11-253M7.1	0.398512	0.838826	0.0188395
AP001092.4	1.19316	0.554628	0.0188395
RP11-152P23.2	2.02581	2.99714	0.0188807
RP5-981O7.2	1.17143	1.8978	0.0188807
Cabili_2372	3.06122	1.8972	0.0188807
GLYCTK-AS1	4.00027	2.3214	0.0188807
RP11-999E24.3	9.69262	4.95336	0.0190277
XLOC_066427	0.341917	0.851471	0.0190277
RP11-401P9.4	7.19281	2.39809	0.0190277
AC093818.1	0.558814	1.1376	0.0208087
AC046143.3	0.418261	0.746869	0.0208087
RP11-175O19.4	1.9284	1.13404	0.0208087
RP11-1398P2.1	0.231175	0.562821	0.0208087
RP11-774O3.3	2.47657	1.66813	0.0208087
RP11-203J24.8	2.11818	1.38912	0.0208087
RP11-38L15.3	2.50258	0.819875	0.0208087
MAPT-AS1	3.42286	1.42039	0.0208087
RP11-230C9.2	1.76915	0.943346	0.0208087
CTB-187M2.2	2.22151	1.25046	0.0208087
CTC-444N24.8	1.05925	1.88057	0.0208087
RP11-767N6.7	2.49306	3.90613	0.0208087
RP11-42O4.2	0.636943	1.29282	0.0208667
LINC00938	2.59179	1.82976	0.0208667
GBM_LOC046797	3.00742	1.81095	0.0208667
RP11-320P7.2	0.291308	0.570167	0.0208667
RP11-92G12.3	0.709982	1.55898	0.0208667
RP11-347I19.7	1.34509	0.581207	0.0228096
LGG_LOC035871	1.80535	0.967327	0.0228096
LINC01114	1.028	2.55117	0.0228311
RP13-225O21.2	2.31649	1.12073	0.0228311
GBM_LOC043696	1.20361	0.566513	0.0228311
LGG_LOC009456	0.348606	1.08903	0.0228311
LGG_LOC024021	9.32622	4.89497	0.0228311
MATN1-AS1	0.366812	0.591448	0.0228311
RP11-499P20.2	2.46654	0.994966	0.0228311
CTD-3131K8.2	2.3131	3.29589	0.0228311
AP006621.8	1.71628	3.10029	0.0228311
RP11-1191J2.2	0.423237	2.87587	0.0228311
Cabili_1962	1.0513	0.727663	0.0228311
RP11-864G5.3	3.33568	10.2342	0.0231324
CBR3-AS1	3.31195	6.34646	0.0252857
LGG_LOC041505	6.89391	2.42511	0.0252857
AP000230.1	1.0092	2.31843	0.0252857
RP11-498C9.2	159.807	257.668	0.0252857
AC074138.3	1.26034	2.07829	0.0252857
RP4-794H19.1	0.607311	1.47183	0.0252857
RP11-196G18.22	3.19257	1.15486	0.0254319
RP11-1008C21.2	0.838633	1.48113	0.0254319
RP11-626G11.3	7.46783	10.9878	0.0254319
LGG_LOC000787	0.357762	0.968467	0.02552
LGG_LOC046630	1.45708	2.09055	0.02552
HCP5	3.35618	7.16354	0.02552
LGG_LOC012193	1.15598	0.583582	0.02552
RP11-411B10.3	1.20975	0.85159	0.02552
LINC00893	0.59594	1.47735	0.0282823
RP11-87C12.5	2.65585	0.996326	0.0282823
RP11-259K15.2	3.00071	1.12252	0.0283818
RP11-817I4.1	0.653197	1.22597	0.0283818
LGG_LOC028694	0.159733	0.55449	0.0283818
RP11-632F7.3	6.21793	3.51573	0.0283818
RP11-156L14.1	0.771471	1.89053	0.0286841
CTD-3193O13.11	19.6295	7.61002	0.0286841
LGG_LOC046981	13.0437	21.6088	0.0313918
RP11-493P1.2	3.74559	2.13797	0.0313918
RARA-AS1	0.770922	1.09107	0.0313918
XLOC_053774	0.358495	2.01575	0.0313918
CTD-2651B20.1	1.23322	0.600353	0.0313918
RP11-326I11.3	0.941249	1.6517	0.031509
GBM_LOC049109	0.352707	0.87228	0.031509
SGOL1-AS1	1.18847	0.7294	0.031509
LGG_LOC008908	0.705061	1.25391	0.031509
CTD-2201E18.3	1.2833	1.8607	0.0318442
RP1-257A7.4	1.86611	0.879709	0.0342131
AGAP2-AS1	3.13932	11.3502	0.0342131
Cabili_2123	10.8787	6.01945	0.0342131
RP11-38L15.2	2.85156	1.53018	0.0342131
LINC00693	6.47149	2.38492	0.0342131
RP11-681H18.2	22.0933	14.7791	0.0342131
PDCD4-AS1	3.97825	2.36237	0.0342131
LGG_LOC014083	1.80942	4.02538	0.0342131
RP11-1079K10.3	0.935434	0.576673	0.0342131
LGG_LOC038608	0.43883	1.40766	0.0342131
RP1-63G5.8	2.37543	0.435324	0.0342131
Cabili_2370	2.07254	1.16941	0.0342131
CTC-260E6.6	2.33866	1.41779	0.0342131
LGG_LOC033291	0.709475	1.57839	0.0342131
TMEM44-AS1	3.09381	4.74755	0.0342131
RP11-485G4.2	0.21961	0.672349	0.0342131
RP11-395B7.7	4.16404	9.26957	0.0342131
PKI55	14.7217	10.1163	0.0342131
RP5-1142A6.9	1.39711	2.3182	0.0342131
RP11-337C18.10	1.07033	1.87016	0.0342131
RP4-694B14.8	0.236112	0.694137	0.0342131
PVT1	12.1322	34.9844	0.0342131
RP11-383H13.1	2.62405	0.955545	0.0342131
RP11-326C3.12	0.192297	0.846199	0.0342131
AC147651.4	0.951803	2.41369	0.0342131
RP11-961A15.3	0.164973	0.571713	0.0342131
LGG_LOC054131	1.00176	0.509132	0.0373297
CTD-2015H6.3	1.46863	2.36011	0.0375693
CTD-2033A16.1	2.30784	4.32028	0.0375693
GBM_LOC027487	0.180166	0.627358	0.0375693
LINC01159	0.776785	1.82251	0.0375693
RP11-727F15.11	0.753663	1.1522	0.0376559
RP11-49I4.3	3.24131	1.71668	0.0376559
RP11-15N24.4	0.998564	0.617016	0.0376559
APTR	12.6925	18.0294	0.0376559
RP13-650J16.1	2.41461	1.2483	0.0376559
GAS6-AS2	0.37622	0.647783	0.0376559
GBM_LOC013780	3.03862	5.40362	0.0376708
RP11-732A19.9	0.419827	0.725096	0.0376708
LGG_LOC026093	0.314922	0.730355	0.0376708
RP11-279F6.1	1.07322	0.502991	0.0376708
CH17-140K24.6	1.56641	0.542784	0.0376708
CTD-2659N19.2	6.41534	11.2158	0.040982
XXbac-B444P24.13	1.69605	0.7853	0.040982
RP11-17J14.2	5.2546	2.41614	0.0411492
CTB-193M12.5	5.90931	8.79732	0.0411492
RP11-342D11.2	1.90523	4.30171	0.0411492
CTC-336P14.1	1.60901	1.01151	0.0411492
RP11-108L7.4	2.05103	0.999105	0.0411492
XXbac-B461K10.4	10.838	5.78055	0.0411492
GS1-124K5.4	7.01741	10.7068	0.0411492
LINC00654	0.230311	0.569541	0.0411492
LGG_LOC046819	0.170753	0.592977	0.0411492
RP11-362K14.6	0.665368	1.00908	0.0411492
RP11-379F4.4	0.33656	0.753673	0.0411492
LINC00237	6.09056	2.87458	0.0411492
DLGAP1-AS1	6.51182	10.2473	0.0411492
NUP50-AS1	4.34472	6.62658	0.0411492
LGG_LOC003071	0.683846	1.08215	0.0411492
RP11-46J23.1	1.60148	1.12678	0.0411492
RP11-348P10.2	2.64197	1.55936	0.0411492
ZMYND10-AS1	0.4254	0.912271	0.0411492
RP11-395I6.3	1.93403	0.935677	0.0447305
COL4A2-AS1	1.68659	4.55294	0.0447305
JMJD1C-AS1	1.11342	0.516153	0.0447738
LINC00641	7.51212	4.06994	0.0447738
RP11-144G6.12	2.15668	1.08095	0.0447738
RP11-429B14.4	6.10807	2.02609	0.0447738
GBM_LOC040061	0.299558	2.80329	0.0447738
ALDH1L1-AS1	0.758094	1.74517	0.0447738
LGG_LOC028205	1.96834	1.22919	0.0447738
LGG_LOC038675	0.787326	1.81578	0.0449095
RP11-966I7.4	0.0812652	0.553473	0.0449095
RP11-1277A3.3	0.37832	0.704828	0.0449095
DGUOK-AS1	0.656816	1.11417	0.0449095
LINC01426	0.504854	0.917869	0.0449095
FAM226B	2.12579	1.33564	0.0453913
RP1-140A9.1	1.11704	0.601687	0.0453913
RP11-638I2.4	1.43427	0.682098	0.0487269
FAM215B	1.39792	0.600489	0.0487269
RP11-152H18.3	19.9703	32.4888	0.0487269
Cabili_2636	2.40734	1.04668	0.0487269
AC016747.3	2.80707	5.77044	0.0487269
XLOC_073763	1.4904	0.594632	0.0487269
RP11-678G14.3	0.105482	0.574414	0.0487269
AC003090.1	0.342723	0.860523	0.0487269
RP4-797C5.2	5.72508	2.54446	0.0487269
RP11-108M9.4	3.30155	12.0349	0.0487269
RP11-86H7.7	0.409118	0.793392	0.0487269
RP11-758P17.2	2.19082	4.46848	0.0487269
RP1-111C20.4	1.12286	0.636367	0.0487269
AC135048.13	3.4284	5.55115	0.0487269
RP11-130L8.1	1.25632	0.498622	0.0487269
CTD-2554C21.3	3.89225	0.710634	0.0488911
C21orf88	1.16574	2.02938	0.0488911
RP4-678D15.1	0.333705	0.880658	0.0488911
LINC01105	8.86072	2.67625	0.0492377

## Sheet: TP53
lncRNA	Mutation median FPKM	WT median FPKM	FDR
RP11-134G8.10	3.03307	6.96188	2.39571e-05
AC068057.1	1.04655	3.15383	6.7991e-05
RP11-332H14.2	1.48781	0.95587	0.000767833
GBM_LOC035795	0.159258	1.05285	0.000767833
RP3-510D11.2	0.522228	1.17548	0.00177905
RP11-362K14.7	2.1065	3.46636	0.00177905
RP11-395B7.4	1.2225	4.24282	0.00209667
BAALCOS	3.94836	7.94811	0.00314317
RP11-489D6.2	0.352572	1.09791	0.00391068
RP11-196G18.24	4.72537	2.6584	0.00408572
RP11-613M10.6	6.29826	4.00595	0.00511578
RP11-196G18.22	1.98009	1.0452	0.00627157
RP3-429G5.5	0.731206	1.42308	0.00627157
RP11-209D14.2	0.878807	1.30304	0.00785635
AC064875.2	1.59657	4.14411	0.0119397
SPIN4-AS1	1.45425	1.00285	0.0145484
LGG_LOC052312	0.904278	0.538519	0.0147835
LGG_LOC003710	0.772473	1.67863	0.0184752
CTD-2291D10.4	0.9626	0.477556	0.0189896
RP11-54O7.17	1.42645	0.715521	0.0198827
AL450992.2	0.486503	1.05436	0.0198827
NDP-AS1	3.72362	6.77684	0.020745
GBM_LOC041775	0.409189	1.10173	0.020745
AC010504.2	0.417402	0.611163	0.020745
LGG_LOC027308	3.38214	2.21784	0.020745
Cabili_2195	0.880771	1.60373	0.020745
RP11-646I6.6	1.11672	0.76801	0.020745
CTD-3157E16.2	5.45468	8.66235	0.0237364
LGG_LOC023921	0.321173	0.670811	0.0272648
CTD-2554C21.3	1.72913	0.541608	0.0272648
RP11-88H9.2	0.426461	0.755838	0.0272648
GBM_LOC046797	2.61265	1.70324	0.0272648
EGFR-AS1	0.272313	1.09542	0.0272648
ALDH1L1-AS1	1.00663	2.15399	0.0291748
RP11-312B8.1	1.01134	0.668132	0.0311308
RP11-57H14.2	1.51805	1.06893	0.0311308
RP11-512N21.3	0.406541	0.633638	0.0311308
RP11-680F20.12	3.03985	1.91101	0.0324588
MIR155HG	0.863836	1.31878	0.0324588
CTD-3157E16.1	2.70247	4.55527	0.0341659
LGG_LOC030301	2.27224	4.59136	0.0341659
LGG_LOC029710	0.239904	0.805959	0.0341659
RP11-31F19.1	4.10588	6.40739	0.0341659
AC002310.12	1.69356	1.18714	0.0341659
LGG_LOC003629	1.29585	0.880004	0.0341659
RP11-401P9.4	4.00617	2.20835	0.0341659
LGG_LOC009519	0.57426	0.81475	0.0353766
GBM_LOC044372	0.392031	0.826778	0.0353766
RP11-265E18.1	0.959203	0.638497	0.0353766
AC147651.4	1.90346	2.8242	0.0366876
CHL1-AS2	1.87536	3.8876	0.0381005
RP11-21A7A.3	2.98195	1.82828	0.0381005
RP11-7I15.3	2.13822	4.38892	0.0381005
RP11-61I13.3	1.27982	0.79604	0.0404099
LINC01114	1.77662	2.8284	0.0404779
Cabili_360	0.312465	1.04116	0.0404779
AC005592.2	0.681742	0.976487	0.0404779
RP11-82L18.2	4.53031	3.16986	0.0404779
CTC-548K16.1	0.318796	0.68103	0.0414679
TMEM220-AS1	0.363829	0.569404	0.0414679
AC114730.2	0.540497	0.997703	0.0414679
RP11-320P7.2	0.358194	0.696093	0.0440509
LGG_LOC043626	0.38596	0.80279	0.0440509
ALDH1L1-AS2	1.6161	3.27049	0.0480894
RP11-849H4.4	10.3172	6.97203	0.0480894
BAALC-AS1	10.1158	15.6643	0.049521
RP11-661A12.8	0.758942	0.508018	0.049521
LINC-PINT	9.63006	13.9132	0.049521
