# Supplementary material for: Expression of lncRNAs in Low-Grade Gliomas and Glioblastoma Multiforme: An In Silico Analysis
Source: PLoS Med. 2016 Dec 6;13(12):e1002192. doi: 10.1371/journal.pmed.1002192 (PMC5140055; doi:10.1371/journal.pmed.1002192)
Supplement: S4 Table — (XLSX) [file pmed.1002192.s007.xlsx]

## Sheet: Classical
lncRNA_Name	Mesenchymal	Proneural	Neural	Classical	Mesenchymal_v_Classical_FDR	Proneural_v_Classical_FDR	Neural_v_Classical_FDR
RP11-65L3.1	0.429428	0.590499	0.579885	1.03398	1.61084e-06	0.00883832	0.00912656
RP11-223I10.1	2.89093	4.76319	4.55917	7.96309	7.10292e-06	0.0163863	0.0213961
RP13-188A5.1	0.658211	0.533482	0.671695	0.221264	2.42275e-05	0.00545321	0.00360807
RP3-414A15.12	1.13428	1.53635	1.37902	2.09437	2.7464e-05	0.047151	0.0305909
RP11-92C4.3	1.09659	0.972001	1.01273	0.616763	3.44488e-05	0.0333076	0.012591
LINC01146	0.72771	0.520694	0.832898	0.327579	3.71666e-05	0.0344738	0.000996149
EGFR-AS1	0.303925	0.244132	0.692573	3.40558	3.81156e-05	2.00545e-06	0.00199758
AC064875.2	2.71601	2.01886	3.14879	5.85114	0.000114938	0.00234299	0.0238621
Cabili_1919	0.840243	1.12237	0.921901	2.0256	0.000176603	0.00198989	0.00115937
AC007193.9	1.19338	1.59041	0.891232	2.27669	0.000181945	0.0390217	0.000923198
GBM_LOC013780	4.79339	3.5873	2.45542	10.7901	0.0002057	2.1433e-05	9.13426e-05
RP11-45P15.4	3.55343	3.96292	3.92087	6.29702	0.000250297	5.36234e-05	0.00807275
MRVI1-AS1	0.606065	0.53899	1.31354	0.320564	0.000266483	0.017184	4.22635e-05
LINC00467	4.84769	3.779	5.7863	2.39618	0.000283808	0.0173867	0.000328667
PRR34-AS1	4.42423	3.64937	4.86383	2.38178	0.000330503	0.00567157	0.0130547
RP11-567L7.5	2.83311	3.08715	3.7168	2.03148	0.000370017	0.000530658	0.00156506
RP11-78A19.3	35.5478	34.6281	36.2876	30.0195	0.000370017	0.019456	0.00636601
CTD-2528L19.6	2.12778	2.91021	2.27646	3.51851	0.000389179	0.0188883	0.0226538
Cabili_2314	0.511006	0.618192	0.441314	0.888322	0.000748034	0.0407712	0.00912656
RP3-399L15.3	1.19801	1.69047	1.60489	0.849089	0.00101327	6.78321e-08	0.000453978
RP11-250B2.3	0.775681	0.77501	0.610031	1.40639	0.00134682	0.00413989	0.00618015
RP5-832C2.5	0.591846	0.604974	0.666111	0.462752	0.00213641	0.0235914	0.00597823
RP11-110I1.12	0.731572	0.752579	0.603166	0.506274	0.00230654	0.0246764	0.0188926
RP11-4L24.3	0.732692	1.47666	1.06211	0.392544	0.00289216	4.37914e-08	0.00115937
CTD-2036P10.5	3.69715	3.70725	3.62099	4.64756	0.00307252	0.00366393	0.00275551
AF131216.5	0.893392	1.39305	2.36632	0.250306	0.00345358	4.11832e-05	0.000229551
AC114730.2	0.659072	0.73215	0.611024	1.24658	0.00384438	0.0320253	0.0336173
SNHG6	114.387	154.938	136.378	88.0614	0.00401595	0.00222808	0.00597823
LINC01410	5.39295	5.85875	7.76023	2.2656	0.0042704	0.000281905	0.00502368
RP11-467L13.7	0.855373	0.901282	0.899756	0.638431	0.00676037	0.00077628	0.00976852
RP11-295G20.2	5.49826	5.3834	5.74049	3.63381	0.006766	0.0215559	0.0395612
RP4-751H13.5	0.874957	0.806481	0.855778	1.2779	0.00755974	0.0224681	0.0277686
CDC37L1-AS1	4.65254	4.97385	4.92694	2.60757	0.00778628	0.00883832	0.012591
RP11-755B10.4	2.01705	2.11619	2.63976	1.3423	0.00807357	0.000701885	0.00156506
GBM_LOC026051	1.6456	1.32662	2.22497	1.04008	0.00807357	0.0390217	0.00360807
HIF1A-AS1	0.711523	0.606159	0.68843	1.07469	0.0084792	0.00455817	0.0387902
Cabili_1231	3.25286	3.59962	3.36306	4.57659	0.00890503	0.0235914	0.00268337
USP46-AS1	1.05842	1.0362	1.11549	0.835342	0.00890503	0.047151	0.00597823
LINC01411	0.915188	2.48204	1.51764	0.389569	0.00927468	0.000235671	0.00836631
SCOC-AS1	0.967029	1.33269	1.56021	0.640288	0.00972178	0.000444774	0.000429717
CTC-444N24.11	7.71056	6.80776	5.93443	9.81554	0.0098369	0.0102291	0.00157165
ZRANB2-AS2	1.26509	1.25646	1.24647	0.819538	0.0101475	0.0156901	0.0094935
RP1-257A7.5	8.8447	11.0142	10.1071	5.73938	0.01061	0.000577647	0.00912656
PDCD4-AS1	2.41903	2.82669	2.43614	1.88302	0.0111249	0.000114781	0.0188926
RP5-1024G6.5	0.842585	0.757808	0.724696	0.525472	0.0111249	0.0437786	0.0188926
RP11-73M18.7	5.19871	5.33198	3.71442	7.32345	0.0122537	0.00281291	0.000959249
RP11-375N15.2	1.21569	1.08719	0.56004	2.44379	0.0122537	0.00435786	0.000310007
RASAL2-AS1	0.606475	0.728773	0.71152	0.422563	0.0150289	8.21852e-05	0.0137368
CTD-2085J24.4	3.39226	2.95568	2.99172	4.32372	0.0150289	0.000170421	0.0113373
Cabili_1510	0.874731	0.892396	1.18435	0.574749	0.0150687	0.00698028	0.00120193
RP11-73M18.8	9.58252	7.72455	7.3217	11.2652	0.0182391	0.000323403	0.00199758
LINC00882	4.10584	4.6246	6.51811	2.76275	0.0189862	0.00386819	0.00471276
PPIEL	4.52326	5.35371	3.41027	10.0988	0.0189862	0.0491025	0.0206083
RP11-186N15.3	0.616702	0.746717	0.675508	0.51239	0.0197662	0.000444774	0.0324775
CTD-2583A14.8	3.46409	3.57161	2.95782	4.71894	0.0197662	0.0422155	0.00360807
LINC00649	0.696241	0.823488	0.763134	0.512677	0.0222822	0.0455309	0.0113373
MZF1-AS1	1.31089	1.05861	1.21541	1.81055	0.0233406	0.00844371	0.00912656
GLYCTK-AS1	2.45296	3.28843	2.70014	1.92768	0.0240537	1.07062e-05	0.0324775
RP11-352G18.2	0.513378	0.458686	0.495001	0.600741	0.0252689	0.000102338	0.0167081
RP11-23P13.4	5.47334	4.91045	4.44572	6.35847	0.0290347	0.00966125	0.0093177
SNAP25-AS1	0.996711	1.00756	1.34099	0.393972	0.0305298	0.000442574	0.0277686
RP11-798M19.6	11.7175	14.3434	11.8378	8.90218	0.0315072	0.000927151	0.00976852
RP11-483P21.2	1.16542	1.73149	1.99251	0.723008	0.0343925	0.000510025	0.00157165
CTB-59C6.3	6.45958	6.26124	5.47424	8.14272	0.0343925	0.0390217	0.00195014
RP11-166P13.3	2.5372	2.45103	3.31745	1.52079	0.0358477	0.0279285	0.000758944
CTB-129P6.7	0.754554	0.713043	0.963272	0.570453	0.0373135	0.047151	0.000328667
AC074212.6	1.07739	0.847669	0.705987	1.38279	0.0458687	0.000347653	0.00199758
ETV5-AS1	0.930676	0.619564	0.729144	1.43469	0.0458687	0.00281291	0.00891896
C21orf37	0.747426	1.56763	1.87993	0.417517	0.0479339	2.10554e-07	0.000171681
RP1-50O24.6	7.45094	7.22039	7.34842	8.16101	0.0494998	0.019456	0.0408448
RP11-264M12.2	2.32442	2.43645	2.95283	1.41676	0.0495442	0.0215559	0.0158619

## Sheet: Proneural
lncRNA_Name	Mesenchymal	Proneural	Neural	Classical	Mesenchymal_v_Proneural_FDR	Proneural_v_Neural_FDR	Proneural_v_Classical_FDR
RP11-231C18.1	0.510727	11.6225	1.71651	1.21	3.7559e-11	0.000272108	1.87037e-06
RP1-266L20.2	0.873969	2.2742	1.06546	1.09819	1.04144e-09	0.000491571	2.02824e-07
RP11-161M6.2	11.2614	65.4449	21.4115	23.905	1.08664e-09	0.000385206	0.000198057
RP11-881M11.4	9.24043	5.7336	8.44106	7.43349	1.70903e-09	0.00143481	1.14194e-05
CAHM	1.87705	6.33113	3.42929	2.64532	1.70903e-09	0.00400643	1.81886e-06
CTD-3193O13.14	4.46812	12.3216	5.17082	7.01975	3.74103e-09	4.63893e-05	0.00138884
CTD-3193O13.11	4.64047	19.7683	6.87636	9.46361	6.56336e-09	4.63893e-05	3.2611e-05
AC074212.5	6.06722	2.22865	4.10759	7.4362	9.94155e-09	0.0439206	6.56926e-07
LINC01105	1.8108	8.57144	3.98557	1.90844	1.17741e-08	0.0348075	6.56926e-07
NKX2-2-AS1	5.87737	18.9958	9.00618	10.0593	1.78246e-08	0.00503696	0.00140316
RP11-73C9.1	0.542382	2.26887	0.785057	0.920695	1.78246e-08	0.00542557	0.000211093
RP3-518E13.2	0.59668	6.67054	1.97407	1.67291	2.37361e-08	0.000521937	0.00169045
AC009299.2	0.733215	0.464868	0.681384	0.654118	2.37361e-08	0.000863441	7.37258e-07
RP11-1055B8.3	0.549794	2.71556	1.01196	0.348907	2.37361e-08	0.0177227	2.02824e-07
FLJ16779	0.872082	7.23062	1.88285	2.8414	2.89103e-08	0.00352469	0.00413989
NOVA1-AS1	0.769162	3.04719	1.81719	0.920194	4.13104e-08	0.0250996	1.07062e-05
ARSD-AS1	11.5318	7.30122	10.1195	11.0249	5.04629e-08	0.00297917	1.07062e-05
RP11-87C12.5	0.658258	1.74258	0.843911	0.973673	5.95243e-08	0.00879241	0.00268517
RP11-21A7A.3	1.07034	5.54828	1.98589	1.94176	7.04593e-08	4.7348e-05	1.11223e-05
RP11-400K9.4	0.998628	0.209181	0.903682	1.01615	7.04593e-08	0.00036565	1.5726e-05
LINC00925	2.32579	9.62032	4.74176	4.50444	7.88664e-08	0.00950546	0.00626597
HAGLR	0.943304	4.59527	2.2513	0.638953	9.16829e-08	0.0102507	4.347e-08
RP6-201G10.2	0.416758	1.41087	0.77129	0.710717	9.16829e-08	0.013997	0.00626597
RP11-401P9.4	1.74323	6.07872	2.01516	2.47691	1.09793e-07	0.00400643	0.00291303
STEAP3-AS1	2.88638	1.14226	1.77745	2.32136	1.09793e-07	0.0167599	0.00077628
AC010649.1	1.09219	7.59575	2.28671	2.32204	1.34855e-07	0.00143481	6.29899e-05
LINC00900	2.39822	0.818372	2.37433	1.48667	1.58003e-07	5.77562e-06	0.00281291
MIR4697HG	3.40551	12.173	2.46293	5.19122	1.7461e-07	1.28069e-05	0.000198057
RP11-98D18.1	0.22395	1.76057	0.610291	0.460965	1.7461e-07	0.0084129	2.2628e-05
FAM226B	0.898449	2.22484	1.37818	1.5369	1.7461e-07	0.0439206	0.00386819
RP11-229P13.23	3.24762	14.8217	5.04971	9.1289	2.06602e-07	0.00163662	0.0270374
RP13-270P17.1	10.119	4.81437	8.84276	6.72089	2.06602e-07	0.00385279	0.0122102
MIR219A2	0.376335	3.20668	1.26538	0.334386	2.06602e-07	0.0158853	7.30092e-07
Cabili_1994	0.412892	1.56385	0.521952	1.15683	2.44932e-07	0.00198508	0.0407712
RP1-63G5.8	0.245976	2.24004	0.442926	0.407934	2.44932e-07	0.00503696	0.000963405
LINC00599	0.386284	3.89433	1.13971	0.702242	2.44932e-07	0.0167599	6.23501e-06
RP11-725P16.2	0.350969	2.08288	0.784786	0.535906	2.85995e-07	0.00618318	5.26264e-06
FAM212B-AS1	1.12024	2.69369	1.58127	1.206	2.85995e-07	0.0202517	4.69715e-05
LINC00643	0.339609	4.47379	1.33275	0.663094	2.85995e-07	0.0348075	4.1102e-06
RP11-21A7A.2	0.448521	2.7181	0.922775	0.896524	3.45816e-07	0.00618318	0.000266357
RP11-379L18.1	0.46724	1.24584	0.479966	0.686201	3.99339e-07	4.63893e-05	5.05511e-05
RP11-5C23.1	4.36951	1.9208	5.11574	4.05849	3.99339e-07	0.000782503	4.29907e-06
LINC00641	3.39207	7.39498	3.66554	4.03371	3.99339e-07	0.00708132	0.000323403
RP1-111C20.4	0.549948	0.853028	0.648952	0.475505	4.69667e-07	0.0177227	0.000442574
RP11-864G5.3	11.9836	3.23507	8.73965	10.8254	4.69667e-07	0.0286369	0.000444774
RP11-815I9.4	0.62425	1.30375	0.474685	0.678374	5.46158e-07	0.000571903	0.000198057
RP11-384P7.7	0.420864	1.11088	0.622568	0.604203	5.46158e-07	0.0121267	0.0011068
SATB1-AS1	0.3632	1.8936	0.823047	0.420968	5.46158e-07	0.0167599	1.14194e-05
CXorf24	2.14345	4.13753	2.90306	2.74312	5.46158e-07	0.0219757	0.000437176
GBM_LOC025161	1.04953	2.19268	1.2841	1.0177	5.46158e-07	0.0466555	2.5552e-06
RP11-463J10.3	19.5908	44.286	23.0867	25.9254	6.70157e-07	0.00101082	0.000510025
CTD-2521M24.9	4.51248	1.54754	6.18261	4.82254	8.00874e-07	0.000272108	0.000132872
CTC-548K16.1	0.851012	0.197115	0.786215	0.677207	9.13218e-07	0.00119863	6.68452e-05
RP11-111M22.4	0.657631	1.82303	0.84712	1.11235	9.13218e-07	0.00439347	0.000170421
RP13-225O21.2	0.707939	1.76744	1.05839	1.25801	9.13218e-07	0.00879241	0.00808884
RAMP2-AS1	0.827216	2.50598	1.14265	1.45605	9.13218e-07	0.0148226	0.00179281
RP11-626G11.3	13.8247	7.29368	9.46483	11.0098	9.13218e-07	0.0233001	0.000107423
RP11-391M1.4	1.94018	4.31118	2.50746	2.70911	1.06954e-06	0.0121267	0.000735876
CTB-58E17.5	0.453079	0.736394	0.464265	0.516944	1.26782e-06	0.0014346	0.000161798
RP11-74H8.1	28.5855	78.5985	32.2802	41.9534	1.26782e-06	0.00352469	0.0224681
NCAM1-AS1	3.67829	8.21936	4.34908	5.10567	1.53426e-06	0.0202517	0.019456
LINC00941	1.05685	0.166904	0.48958	0.760928	1.76678e-06	0.00468507	0.00014136
LINC01426	1.53262	0.494838	1.10329	0.873828	1.76678e-06	0.00774718	0.0111101
CTC-260E6.4	0.541812	1.76524	0.721206	0.734021	1.76678e-06	0.00950546	0.00140316
RP11-98D18.9	1.62937	4.08143	2.35213	1.77885	2.09722e-06	0.0250996	1.11223e-05
CTC-260E6.6	1.08408	2.18345	1.46095	1.36921	2.09722e-06	0.0439206	0.00350851
Cabili_2411	3.00179	4.92734	3.00064	3.24069	2.53454e-06	0.00348352	0.000444774
RP11-1008C21.2	1.74061	0.925621	2.06263	1.48113	2.88166e-06	0.000267262	0.012842
RP11-797D24.4	0.815303	2.46144	1.17616	1.01356	2.88166e-06	0.0348075	6.23501e-06
LINC01224	0.49554	2.55136	0.785871	0.688473	4.09811e-06	0.00198508	1.17714e-05
AC006160.5	1.73792	1.11036	1.65573	1.66903	4.09811e-06	0.0113053	0.000266357
DGCR9	0.403438	1.18551	0.487013	0.509999	4.09811e-06	0.0158853	0.00179281
ZNF503-AS2	2.67964	1.36302	2.93221	2.45123	4.75599e-06	0.000139267	0.00311118
RP11-181G12.2	0.901994	1.61498	0.929384	1.0069	4.75599e-06	0.00212937	0.000266357
RP11-305E6.4	0.452487	0.75959	0.468776	0.502248	4.75599e-06	0.00708132	0.017184
RP11-10C24.3	0.909757	0.331024	0.609304	0.58151	4.75599e-06	0.00950546	0.0156901
CTB-119C2.1	0.465488	1.13601	0.668204	0.378175	5.5671e-06	0.00323169	1.07062e-05
RP11-512N21.3	0.756951	0.293392	0.627151	0.498533	5.5671e-06	0.00879241	0.00966125
RP1-184J9.2	0.521489	0.760877	0.498058	0.596343	6.47594e-06	0.00468507	1.0883e-05
AP001092.4	0.34819	1.1704	0.509745	0.548809	6.47594e-06	0.00708132	0.000819096
RP11-680F8.1	1.58199	0.597572	1.23228	0.9339	6.47594e-06	0.00950546	0.0120969
RP11-340F14.6	0.603042	1.8886	0.968723	0.510033	6.47594e-06	0.0250996	4.50789e-06
HCP5	9.90849	2.81184	9.26835	6.53784	7.69056e-06	0.00400643	0.017184
RP11-317P15.5	0.534474	1.69274	0.607454	0.593846	9.18715e-06	0.0305128	0.00404132
RP11-265N6.1	23.7375	17.2349	23.0689	20.4048	1.04973e-05	0.00323169	0.0390217
RP11-33N14.3	0.92023	1.26402	1.01787	0.991131	1.04973e-05	0.0286369	0.00974605
RP1-74M1.3	0.679866	2.39284	0.73087	0.909127	1.23067e-05	0.00101082	0.00198989
PAXIP1OS	4.32622	2.00623	4.22975	3.94013	1.23067e-05	0.00212937	0.000444774
RP3-523E19.2	0.64959	1.11906	0.690576	0.559323	1.4186e-05	0.00400643	0.000395499
RP11-411B10.3	0.555886	1.3652	0.927566	0.863291	1.4186e-05	0.0270881	0.00366393
CTB-187M2.2	1.09279	2.04182	1.16613	1.16006	1.4186e-05	0.041092	0.0143233
RP11-586K2.1	0.469115	1.19671	0.74891	0.745654	1.68205e-05	0.0250996	0.0246764
GBM_LOC024887	0.493565	0.80299	0.561561	0.57514	1.97176e-05	0.0329973	0.00567157
RP11-318C24.2	0.517504	0.849418	0.532126	0.576062	2.299e-05	0.0202517	0.0206811
RP11-624G17.3	2.6483	7.92361	2.84905	2.93891	2.299e-05	0.0329973	0.000437176
RP11-332H14.2	0.907872	1.50645	0.877786	1.07595	2.64155e-05	0.000863441	0.00311252
SNHG1	34.568	65.4292	39.9772	38.3894	2.64155e-05	0.037087	0.000198057
RP5-984P4.6	0.455805	1.90756	0.785119	0.891225	3.02446e-05	0.00879241	0.0372947
AF131216.6	0.759883	1.19548	0.784756	0.923922	4.0996e-05	0.00267661	0.0054161
RP11-252E2.1	2.39808	3.30073	2.42286	2.36253	4.0996e-05	0.0148226	0.002272
RP11-203J24.8	1.18811	1.80339	1.34401	1.34815	4.0996e-05	0.0167599	0.00366393
RP11-61L19.2	0.848294	0.347297	0.528031	0.758196	4.0996e-05	0.041092	0.00238916
RP11-321F8.4	0.502351	0.789771	0.600247	0.552017	4.76164e-05	0.0148226	0.0013288
RP11-903H12.3	2.5841	1.08396	1.91113	1.53199	5.52977e-05	0.0057982	0.0437786
RP11-338K17.8	15.7461	9.10252	13.9974	15.459	6.3954e-05	0.037087	0.000395499
JMJD1C-AS1	0.432184	0.853297	0.354969	0.562681	7.18034e-05	0.000521937	0.0116342
RP1-228H13.5	1.23431	2.16907	1.33884	1.2927	7.18034e-05	0.00348352	0.000114781
GBM_LOC026351	1.75198	0.771462	1.32151	1.58759	7.18034e-05	0.0348075	4.69715e-05
BX470102.3	0.738642	0.294556	0.595982	0.711148	9.75097e-05	0.0202517	0.000370812
CTA-250D10.19	0.48931	1.46264	0.722737	0.63747	9.75097e-05	0.0250996	0.00234299
CTB-171A8.1	0.691438	0.26918	0.859442	0.732167	0.000113136	0.00226869	0.00268517
TRAPPC12-AS1	0.503385	0.912377	0.319827	0.674725	0.000113136	0.00267661	0.0187781
SGOL1-AS1	0.574574	1.22697	0.602449	0.744258	0.000113136	0.00542557	0.000444774
MEOX2-AS1	5.06323	0.89406	6.14889	9.7474	0.000113136	0.00879241	6.12947e-06
MIAT	1.19987	3.05846	1.10356	1.37311	0.000132503	0.00247375	0.00665163
RP11-706O15.1	0.842952	3.11689	0.922424	0.677926	0.000132503	0.013997	0.000211093
RP11-146D12.2	0.727338	1.95342	0.817527	1.13174	0.000152541	0.000571903	0.0491025
CTD-2358C21.4	0.711206	1.26225	0.838268	0.874555	0.000152541	0.0102507	0.0143233
CASC15	3.73706	8.19285	4.60255	3.75972	0.000152541	0.0177227	0.000963405
CTA-373H7.7	0.874662	2.1803	0.91297	1.01513	0.000173944	0.00658228	0.013564
RP11-18H7.1	0.568768	0.997483	0.546322	0.57373	0.000173944	0.0233001	0.00291303
RP11-115C21.2	2.99322	4.93471	3.38567	2.93573	0.000199603	0.00950546	1.69097e-05
RP11-312B8.1	0.639131	1.01326	0.671336	0.657012	0.000199603	0.0286369	0.00125851
TFAP2A-AS1	0.608074	2.37789	0.988341	1.2263	0.000199603	0.0329973	0.0390217
Cabili_1225	1.46458	0.57556	1.60901	1.333	0.000226388	0.00352469	0.000963405
RP11-609D21.3	9.70256	2.92998	7.33779	14.4548	0.000226388	0.0131728	0.000303151
RP11-159N11.4	0.904593	0.268396	0.593398	0.640377	0.000226388	0.0167599	0.0224681
PSMB8-AS1	9.90888	5.98316	10.9812	8.8383	0.000259763	0.013997	0.0292534
RP11-338N10.3	0.451855	0.902764	0.4691	0.534573	0.000259763	0.0148226	0.0181579
CTD-2270L9.4	6.34272	4.48886	6.58546	6.24022	0.000392546	0.0131728	0.000266357
RP5-855D21.3	0.733536	1.16668	0.639154	0.925826	0.000441989	0.001835	0.0246764
LINC01515	1.91233	0.664792	2.02334	1.76975	0.000441989	0.00774718	0.00974605
RP11-124D2.3	25.6539	42.3742	26.2103	27.4982	0.00049915	0.0102507	0.00435786
AP001347.6	0.8538	1.65623	1.10105	0.89225	0.00049915	0.0329973	0.00455817
RP1-178F15.5	3.68429	1.84233	4.11099	3.1874	0.00056771	0.000521937	0.00808884
RP11-51F16.1	1.07851	2.51263	1.27215	0.92913	0.00056771	0.00774718	2.2628e-05
Cabili_986	1.90888	1.08723	1.50604	1.61764	0.00056771	0.013997	0.00730514
AC002398.12	76.9464	38.4923	74.5275	86.7816	0.00056771	0.0158853	1.07062e-05
RP11-1100L3.8	7.70243	16.6292	8.77379	8.52804	0.00056771	0.0250996	0.0116342
XXbac-B461K10.4	4.9984	9.10459	4.43445	5.90447	0.000642702	0.001835	0.013564
RP11-182J1.13	0.856387	1.52384	0.960144	1.16471	0.000642702	0.013997	0.0358
RP11-822E23.2	0.699602	1.01989	0.723507	0.77484	0.000642702	0.0439206	0.0149592
CTD-2291D10.4	0.540685	1.25788	0.640003	0.342587	0.000730652	0.0233001	0.000225003
RP11-499P20.2	0.94113	1.49496	0.858694	0.967528	0.000730652	0.0286369	0.047151
RP4-555D20.2	0.524563	3.14194	0.604686	0.373422	0.000825228	0.00131002	0.000198057
AC004067.5	1.44429	0.798237	1.45891	1.64052	0.000825228	0.0158853	0.00157925
CTC-428G20.6	0.744742	0.537774	0.697211	0.681419	0.00094318	0.0439206	0.0334904
CTD-2353F22.1	11.4331	8.11501	13.772	13.0791	0.00106055	0.00143481	2.57356e-05
RNF157-AS1	3.05031	1.75435	3.48638	3.08254	0.00106055	0.00352469	0.000735876
RP11-350G8.9	0.689063	0.429254	0.702697	0.585911	0.00106055	0.0219757	0.0143233
CTD-3157E16.2	9.07495	4.14983	11.2014	7.50094	0.00119931	0.0233001	0.00279147
LINC01521	0.976238	1.37331	0.972081	0.882096	0.00119931	0.0286369	0.00413989
RP11-549B18.1	1.00903	2.07992	1.58684	0.948466	0.00119931	0.037087	0.0105846
RP11-196G18.24	2.79541	5.03681	2.73677	2.36215	0.00135819	0.0148226	0.00101218
RP11-286H14.8	9.68358	6.43614	10.4066	11.9004	0.00135819	0.039038	6.68452e-05
RP11-203M5.8	12.6122	8.82165	14.5183	12.2029	0.0015346	0.00385279	0.00366393
GTSE1-AS1	0.519116	0.993243	0.477311	0.371766	0.0015346	0.0202517	0.000370812
RP11-715J22.4	2.57219	4.23977	2.16507	2.76072	0.00173611	0.00226869	0.00234299
Cabili_2748	2.35401	1.38027	1.91929	2.14106	0.00173611	0.0131728	0.0215559
MORC2-AS1	1.87061	2.6206	2.03974	1.85707	0.00173611	0.0158853	0.000409758
RP3-510D11.2	1.13156	0.460612	1.26225	0.91432	0.00195962	0.00542557	0.00413989
PAQR9-AS1	0.438573	0.854753	0.500499	0.484702	0.00195962	0.0202517	0.0270374
CADM3-AS1	17.027	40.4786	21.4337	7.64517	0.00195962	0.0348075	1.60541e-06
RP11-1000B6.3	1.46551	0.725982	1.32363	1.15141	0.00219638	0.0202517	0.0258548
DYX1C1-CCPG1	2.22117	1.47872	2.15661	1.97418	0.00219638	0.0329973	0.00698028
RP11-152H18.3	31.8116	22.5052	36.1542	36.6785	0.00247678	0.00247375	0.00077628
AC002550.6	0.691429	1.16865	0.733686	0.861876	0.00247678	0.00879241	0.0105138
RP11-527J8.1	0.599415	0.856514	0.463541	0.645072	0.00278694	0.00143481	0.0279285
RP1-261D10.2	1.59762	0.970623	1.94765	1.54941	0.00278694	0.0148226	0.00844371
SLCO4A1-AS1	0.830539	2.23516	1.13044	0.625368	0.00278694	0.0348075	0.00413989
RP5-827E24.1	0.595722	0.313557	0.782551	0.602437	0.0030924	0.000150651	0.0181579
DYNLL1-AS1	6.13322	4.40743	8.36383	6.67161	0.0030924	0.000628262	0.000198057
RP11-498C9.15	0.889073	1.07767	0.687746	0.922854	0.0030924	0.0057982	0.0334904
RP11-367J11.2	18.728	22.8453	19.5025	19.5005	0.0030924	0.0250996	0.00626597
AGAP2-AS1	10.2065	17.9507	10.2761	11.8707	0.00347666	0.00618318	0.01009
CTD-2554C21.3	0.69665	1.99962	0.656213	0.147039	0.00387336	0.013997	0.0013288
CTB-79E8.2	8.88407	13.6509	6.94602	8.09641	0.00432604	0.00109924	0.00125851
NDP-AS1	5.98595	3.22664	7.43117	7.61775	0.00484224	0.00143481	2.57356e-05
RP11-561I11.3	0.898755	0.3469	0.89122	1.31617	0.00484224	0.0466555	0.000132872
RP11-732A19.2	7.46415	6.16564	7.16513	8.3336	0.00540963	0.037087	0.000530658
RP11-489D6.2	1.0427	0.354724	1.09791	1.38463	0.00841308	0.013997	0.00598755
CTD-2196E14.5	0.584245	1.00662	0.44923	0.645668	0.00936698	0.0305128	0.0105138
RP11-712L6.7	1.30263	1.1053	1.42816	1.37683	0.0104565	0.0305128	0.00413989
RP11-367N14.3	0.548726	0.794962	0.336535	0.587078	0.0128424	6.1844e-05	0.0224681
RP11-258C19.7	1.92663	2.65713	1.4723	1.91067	0.0128424	0.000139267	0.0224681
RP11-196G18.22	1.09828	2.17325	0.979789	1.09471	0.0128424	0.0121267	0.000530658
RP11-257O5.2	1.64314	2.07302	1.63738	1.69984	0.0141661	0.00774718	0.0224681
RP11-849N15.3	1.38197	0.976386	1.33264	1.41176	0.0141661	0.041092	0.00844371
CTC-297N7.9	1.1645	0.993136	2.00821	1.51158	0.0156976	0.00198508	0.00824174
PCAT6	2.3753	3.9502	2.26941	1.74125	0.0156976	0.0202517	1.07062e-05
RP11-767N6.7	3.86868	3.41301	4.50081	4.11464	0.0174154	0.00247375	0.0437786
RP11-16E23.5	1.06812	0.725018	1.04639	1.07078	0.0174154	0.0177227	0.017184
RP11-121C2.2	0.591672	0.718094	0.539083	0.590185	0.0192661	0.00156064	0.00730514
CASC2	1.90563	1.21443	2.07997	1.64589	0.0192661	0.013997	0.0320253
RP11-380L11.4	1.9185	3.41871	1.81764	1.78535	0.0211939	0.041092	0.0122102
GBM_LOC026352	1.12481	0.729841	1.51724	1.16876	0.0231485	0.00143481	0.0149592
AC010226.4	3.7601	2.64699	5.30326	3.92826	0.0231485	0.00163662	0.00927531
RP11-82L18.2	3.52503	4.76222	2.47363	3.34514	0.0231485	0.00385279	0.0292534
RP11-516C1.1	6.95289	5.14215	6.85853	7.8123	0.0231485	0.0329973	1.14194e-05
NRSN2-AS1	3.57516	2.97333	4.54027	3.93287	0.0255273	0.00400643	0.00366393
GBM_LOC049109	0.797588	0.429285	1.24784	0.99987	0.0255273	0.0148226	0.000409758
Cabili_1953	0.917573	0.503034	1.4757	1.01145	0.0280515	0.0250996	0.00157925
RP11-63A1.4	13.3149	11.8253	14.1516	12.8257	0.0280515	0.0348075	0.0455309
HORMAD2-AS1	1.0731	0.663795	1.73937	1.2564	0.0306949	0.0190172	0.0116342
GBM_LOC001686	1.92404	2.44913	1.97342	1.89372	0.0306949	0.0219757	0.0279285
MIS18A-AS1	0.761391	0.929966	0.694484	0.69727	0.0306949	0.0348075	0.00435786
YEATS2-AS1	2.5722	3.17252	2.44161	2.57679	0.0337371	0.00400643	0.0372947
SCARNA9	1.05351	1.57211	0.75333	0.945944	0.0337371	0.0148226	0.0422155
RP11-613D13.5	1.79298	1.55418	2.17454	2.01209	0.0370173	0.00267661	0.00268517
Cabili_1401	0.815066	1.28634	0.619095	0.505067	0.0370173	0.0348075	0.00014136
TMEM51-AS1	5.73313	8.75848	5.03474	5.72917	0.0407474	0.0202517	0.0437786

## Sheet: Mesenchymal
lncRNA_Name	Mesenchymal	Proneural	Neural	Classical	Mesenchymal_v_Proneural_FDR	Mesenchymal_v_Neural_FDR	Mesenchymal_v_Classical_FDR
RP11-161M6.2	11.2614	65.4449	21.4115	23.905	1.08664e-09	0.019192	0.000568182
RP3-337O18.9	9.09403	4.79713	5.41427	6.6096	2.51505e-09	0.00957214	0.0315072
MYCNOS	0.428012	1.33305	1.15301	0.94472	5.60581e-09	0.000807478	0.00450573
CTD-3035K23.3	1.40924	0.437098	0.514508	1.1023	1.78246e-08	0.00048909	0.0327976
RP11-524D16__A.3	4.58441	1.1861	1.77313	2.75886	1.78246e-08	0.00201063	0.00256405
RP11-127L20.5	11.9169	6.01556	7.8169	8.31195	1.78246e-08	0.0135212	0.00224318
TRAF3IP2-AS1	12.2653	26.3946	21.0634	18.277	2.15567e-08	0.0135212	0.0111249
DPYD-AS1	1.11918	0.237841	0.569398	0.572631	3.52346e-08	0.00338745	0.000531986
Cabili_2279	0.641831	1.15929	0.976939	0.91213	5.95243e-08	0.0135212	0.00556287
RP11-342D11.2	7.36815	3.26417	3.21972	3.78203	7.88664e-08	0.000456909	4.0183e-05
LINC00925	2.32579	9.62032	4.74176	4.50444	7.88664e-08	0.00957214	0.00778628
RP11-205M5.3	1.20501	0.622213	0.895635	0.513173	7.88664e-08	0.0372753	4.23776e-06
RP11-124N14.3	247.137	112.255	159.287	192.616	9.16829e-08	0.00048909	0.0394228
RP6-201G10.2	0.416758	1.41087	0.77129	0.710717	9.16829e-08	0.0372753	0.0404236
RP5-901A4.1	2.68879	1.27578	1.68605	1.32181	1.7461e-07	0.019192	1.22629e-07
RP11-74E22.8	0.465281	1.58511	1.1344	1.3391	3.45816e-07	0.00957214	0.00108366
GS1-114I9.1	5.85215	3.18068	3.92883	4.89728	4.69667e-07	0.019192	0.0380681
RP11-498C9.2	324.824	223.029	229.183	235.533	8.00874e-07	0.000807478	0.000171218
RP11-626G11.3	13.8247	7.29368	9.46483	11.0098	9.13218e-07	0.000807478	0.0329494
RP13-225O21.2	0.707939	1.76744	1.05839	1.25801	9.13218e-07	0.0372753	0.00207571
Cabili_849	1.22193	0.52813	0.845662	0.729785	1.06954e-06	0.0372753	0.0150289
RP13-650J16.1	0.715265	1.99686	2.08374	1.44398	1.26782e-06	0.000807478	0.00213641
U91328.21	3.63738	1.41975	2.06425	2.17071	1.76678e-06	0.00720333	0.00399834
RP13-514E23.1	0.740723	1.64797	1.35387	1.14561	1.76678e-06	0.0271936	0.00289216
RP4-797C5.2	1.13723	5.11688	3.33315	2.66337	2.09722e-06	0.019192	0.0495442
AC012442.5	0.757057	1.67339	1.65828	1.0272	2.88166e-06	0.00338745	0.0404236
RP11-345P4.9	9.93445	15.7675	13.764	14.3718	2.88166e-06	0.00957214	0.00256405
RP11-454E5.4	1.61321	2.7762	2.07204	2.2453	2.88166e-06	0.019192	0.00421015
RP11-342K6.4	0.40959	0.866849	0.697103	0.676754	3.45124e-06	0.00957214	0.00401595
CTD-3064H18.1	6.3022	13.0493	10.5741	9.89718	4.75599e-06	0.00957214	0.000347113
GBM_LOC003161	1.06469	0.321644	0.433737	0.523688	4.75599e-06	0.00957214	0.00471598
RP11-10C24.3	0.909757	0.331024	0.609304	0.58151	4.75599e-06	0.0271936	0.0116415
RP11-228B15.4	17.046	10.7859	11.429	12.6913	5.5671e-06	0.00720333	0.000296383
RP11-849I19.1	18.089	35.4789	28.7812	24.5604	6.47594e-06	0.00111693	0.0123038
RP11-46D6.1	0.660195	0.430287	0.410739	0.47346	7.69056e-06	0.00466293	0.00475382
WDR11-AS1	0.397448	0.791043	0.93937	0.751117	1.23067e-05	0.00466293	0.0189862
C1orf147	0.710215	0.390746	0.577558	0.405272	1.4186e-05	0.019192	0.000103192
CTD-3193K9.11	0.343542	1.21387	0.909195	0.795324	1.4186e-05	0.019192	0.0136019
KB-1107E3.1	13.5278	26.2873	25.6394	23.9759	1.97176e-05	0.00466293	0.00417732
RP11-1334A24.6	1.71584	0.811965	1.04397	0.631399	1.97176e-05	0.0135212	7.10292e-06
RP11-225H22.7	2.78115	1.88383	1.95986	1.97399	2.299e-05	0.0372753	0.00551662
RP11-265D17.2	4.7606	2.27256	2.01329	2.73367	2.64155e-05	0.00720333	0.000651838
RP11-314A20.5	0.906429	1.32909	1.18812	1.17046	2.64155e-05	0.019192	0.0102248
GBM_LOC047769	3.07331	5.70139	5.03266	4.86969	3.02446e-05	0.0372753	0.00230654
Cabili_1038	0.796173	1.64826	1.39597	1.10303	3.51366e-05	0.00720333	0.0277349
RP11-742B18.1	2.16735	0.245322	0.539501	0.676398	5.52977e-05	0.019192	0.0197662
RP11-25K21.6	2.79759	0.999713	1.15494	1.20301	6.3954e-05	0.00957214	0.00230654
RP11-326I19.2	0.428833	0.737042	0.704351	0.626263	7.18034e-05	0.00957214	0.00556287
CTB-25B13.5	0.33855	0.578052	0.549199	0.627461	7.18034e-05	0.0135212	0.00127519
FOXD3-AS1	4.37881	9.44435	10.1236	7.55106	8.49106e-05	0.019192	0.0182391
AF127577.10	19.4548	13.1045	14.7071	14.3046	8.49106e-05	0.0372753	0.00127519
AC007362.3	1.00886	0.501336	0.309379	0.425492	9.75097e-05	0.00048909	0.00243176
RP11-455F5.3	1.54553	2.53513	2.94581	2.08973	0.000113136	0.00338745	0.00924785
CTC-329D1.2	0.570312	0.985471	0.811682	0.826106	0.000152541	0.019192	0.0150687
FAM182A	2.70483	5.68415	5.74127	5.05321	0.000173944	0.00111693	0.0150687
AC026806.2	2.4836	1.3619	1.24962	1.05631	0.000173944	0.0271936	3.90916e-06
AC007271.3	2.04869	0.738631	0.815496	0.594211	0.000199603	0.00957214	1.85639e-05
P4HA2-AS1	1.16826	0.624413	0.666112	0.625408	0.000259763	0.0372753	0.00164303
RP1-267D11.6	2.70022	3.93556	4.01301	3.87248	0.000294789	0.0372753	0.0084792
CTC-251I16.1	4.07332	1.98497	2.06207	1.53433	0.000341638	0.00957214	4.12877e-06
RP11-373L24.1	1.54313	1.04717	1.138	1.00057	0.000392546	0.019192	1.61084e-06
OSER1-AS1	12.263	18.2383	19.0012	19.0856	0.000441989	0.00957214	0.00807357
DNAJC3-AS1	1.21026	1.8741	1.67358	1.68925	0.000441989	0.0372753	0.0277349
LINC01003	6.82143	11.5837	12.4587	10.7106	0.00049915	0.00466293	0.00164303
CTD-2267D19.3	1.73593	1.05246	0.969927	1.32277	0.00056771	0.00048909	0.0394228
RP11-373D23.3	1.01057	0.558936	0.412708	0.619139	0.000642702	0.00048909	0.01061
AC007283.5	4.16529	2.35316	2.2136	2.5755	0.000642702	0.00720333	0.00924785
RP11-127B20.2	1.12721	1.85421	2.197	1.781	0.000642702	0.0271936	0.00927468
RP11-185E8.2	2.47918	3.66101	4.05016	3.20495	0.000642702	0.0372753	0.0288274
RP11-944L7.4	1.19036	1.62129	1.98113	1.56133	0.00106055	0.0271936	0.0290347
LINC00652	0.516742	1.03872	0.762696	0.760716	0.00195962	0.0372753	0.0253691
LINC01351	4.31961	7.28285	7.23309	6.34138	0.00219638	0.0271936	0.0245792
AC093323.3	8.29641	9.68531	10.2462	9.46991	0.00247678	0.00720333	0.0084792
RP11-649E7.5	15.4824	11.5715	11.6963	12.608	0.00247678	0.0372753	0.0479339
PCOLCE-AS1	4.59614	1.92505	1.66393	2.17135	0.00387336	0.00957214	0.000910466
RP11-177H13.2	0.978361	0.617084	0.64	0.561309	0.00387336	0.0372753	0.00778628
RP11-210M15.2	1.91135	2.55763	2.69178	2.61	0.00387336	0.0372753	0.0208221
RP11-147L13.15	5.08017	7.57533	8.2881	8.2939	0.00756004	0.019192	0.00197382
AC011558.5	30.0577	14.9551	13.0648	13.2539	0.00841308	0.00720333	0.00144239
RP11-282O18.3	3.6905	4.33735	4.49392	4.31601	0.00841308	0.00957214	0.00230654
RP11-100G15.10	3.58685	1.68298	1.32749	1.81012	0.0104565	0.0135212	0.0373135
RP11-434H6.6	0.667215	0.374148	0.297194	0.49825	0.0116495	0.00466293	0.0315072
RP11-390E23.6	4.38884	5.49981	7.59747	5.17575	0.0128424	0.00111693	0.0476782
AC005786.7	16.6798	12.1498	10.7074	13.2406	0.0141661	0.0135212	0.0458687
PAXIP1-AS1	6.27839	7.36569	8.55833	7.92258	0.0174154	0.0271936	0.0441783
LRP4-AS1	0.538053	0.735031	0.808401	0.852227	0.0192661	0.00957214	0.00401595
RP11-848P1.2	0.881215	0.587204	0.556397	0.59653	0.0192661	0.0271936	0.00617437
CTB-147N14.6	4.7823	3.05675	2.93298	2.6686	0.0231485	0.00338745	0.00107546
RP11-290H9.4	0.850352	0.591987	0.364042	0.464922	0.0280515	0.00466293	0.00749245
AC005944.2	210.719	300.671	291.075	318.042	0.0280515	0.0271936	0.0037071
RP11-242D8.1	1.22383	1.68843	1.80415	1.87526	0.0306949	0.019192	0.000643451
Cabili_1307	0.853976	1.17934	1.38047	1.37203	0.0337371	0.00957214	0.00272442
GBM_LOC002313	3.65277	8.11082	9.84473	6.80312	0.0337371	0.0372753	0.00924785
CTC-543D15.8	4.63537	5.99007	7.05843	6.82998	0.0370173	0.0372753	0.0128762
EAF1-AS1	12.1662	10.012	9.60548	9.15779	0.0448076	0.0271936	0.0253691

## Sheet: Neural
lncRNA_Name	Mesenchymal	Proneural	Neural	Classical	Mesenchymal_v_Neural_FDR	Proneural_v_Neural_FDR	Neural_v_Classical_FDR
Cabili_1344	2.07084	2.27153	4.18358	2.13951	0.00048909	0.00198508	0.000328667
RP11-350N15.4	0.751488	0.551275	0.308413	0.931378	0.00048909	0.00658228	2.73768e-05
RP11-172H24.4	4.91105	6.10088	10.2276	5.9198	0.00048909	0.0121267	0.0034799
BDNF-AS	5.19258	6.48885	9.02984	6.71428	0.00048909	0.0158853	0.0298829
AC034220.3	2.43884	2.95758	4.18834	2.74406	0.00048909	0.0250996	0.00259632
RP1-65J11.1	1.26036	1.60615	4.41091	1.9275	0.00111693	0.00352469	0.00636601
RP11-390E23.6	4.38884	5.49981	7.59747	5.17575	0.00111693	0.00708132	0.00790385
GBM_LOC007521	1.00097	1.11681	1.80194	0.849605	0.00111693	0.0202517	0.00471276
CTC-336P14.1	0.811453	1.05334	1.65935	0.904351	0.00111693	0.0466555	0.0117081
CCDC13-AS1	0.567145	0.729526	1.42292	0.590034	0.00201063	0.00323169	0.00119373
TRAM2-AS1	7.6923	7.03329	11.92	7.90205	0.00338745	0.00036565	0.00157165
RP11-360L9.8	19.6482	18.4356	14.5046	17.9705	0.00338745	0.0219757	0.0298829
ARHGEF26-AS1	7.02132	7.1174	12.5418	8.82514	0.00466293	0.0202517	0.0477156
RP11-159K7.2	0.410143	0.479289	1.9004	0.906537	0.00720333	0.0014346	0.0251282
RP11-138C9.1	74.8834	75.9032	55.8554	80.3942	0.00720333	0.00879241	0.0100565
RP11-53O19.3	3.08051	2.86184	2.15652	3.52906	0.00720333	0.0202517	0.000171681
RP11-415J8.3	2.72815	2.46983	1.35851	2.43081	0.00720333	0.0270881	0.00597823
RP11-574K11.5	7.69929	9.37609	16.309	10.7276	0.00720333	0.0348075	0.0251282
U91328.19	1.09137	0.973364	1.66237	1.17723	0.00957214	6.1844e-05	0.0113373
RP11-797H7.5	0.595211	0.487014	1.07882	0.472476	0.00957214	0.000521937	0.000412529
AC006547.8	11.4176	13.1097	8.75255	13.2469	0.00957214	0.000782503	0.000547592
RP11-203J24.9	34.9605	37.8965	61.1098	28.4279	0.00957214	0.00267661	0.000328667
KB-1507C5.2	6.13466	6.67043	9.82648	6.13107	0.00957214	0.0148226	0.00597823
RP11-138I1.4	1122.91	1220.91	1611.54	1270.04	0.00957214	0.0286369	0.00790385
Cabili_2195	1.42441	0.84469	2.14622	1.24798	0.0135212	0.00119863	0.0156837
CTD-3074O7.5	2.95657	3.03078	4.62757	2.67862	0.0135212	0.00503696	0.000791301
AC010504.2	0.468766	0.417792	0.834732	0.465121	0.0135212	0.00542557	0.0186192
INE1	1.10065	1.1681	0.69725	1.19657	0.0135212	0.00618318	0.00369769
Cabili_739	3.21124	3.28324	1.50554	3.63185	0.0135212	0.0148226	0.00394009
RP11-803B1.8	0.658278	0.701607	1.03527	0.770348	0.0135212	0.0177227	0.0395612
AC034228.3	0.925951	1.05249	2.01145	0.808196	0.0135212	0.0190172	0.00465506
ZNF561-AS1	11.0844	10.9532	17.1588	11.3911	0.0135212	0.0190172	0.0158619
RP4-813D12.3	0.507969	0.763725	1.10704	0.691119	0.0135212	0.039038	0.0387902
ZBED5-AS1	8.42	8.68385	13.4675	8.33968	0.019192	0.00348352	0.0188926
CTD-2012K14.8	2.40356	2.28712	4.00312	2.31509	0.019192	0.00348352	0.0260952
RP11-378A13.1	1.02933	1.01016	1.37479	1.03749	0.019192	0.0084129	0.0188926
SCAMP1-AS1	6.78594	7.62188	10.406	7.87763	0.019192	0.00950546	0.0158619
COLCA1	0.655501	0.49868	1.09132	0.351183	0.019192	0.0102507	0.000302234
RP1-111D6.3	0.728888	0.904358	2.69354	0.355496	0.019192	0.0121267	0.00052817
RP11-6N17.4	10.7835	12.323	20.2369	7.89562	0.019192	0.0286369	0.00157165
SEMA3B-AS1	1.24127	1.37485	2.48327	0.839987	0.019192	0.0305128	0.000302234
CCDC147-AS1	0.726241	0.602491	1.27883	0.370665	0.019192	0.0305128	0.000412529
AC005076.5	3.18284	3.67001	5.09283	3.03441	0.019192	0.039038	0.00159847
RP13-638C3.4	7.23165	8.09022	6.44756	7.60499	0.0271936	0.00097688	0.00912656
RP11-605F22.1	1.23154	1.26207	2.18582	1.19317	0.0271936	0.00226869	0.00807275
RP11-209D14.2	1.04726	0.922897	1.81428	1.21362	0.0271936	0.00226869	0.0378952
RP11-160O5.1	2.53207	2.62011	6.62805	2.62315	0.0271936	0.00348352	0.0430984
CTD-2540B15.11	25.7156	20.9413	42.3061	16.5929	0.0271936	0.00503696	0.000412529
LINC-PINT	11.4039	12.9213	19.6989	10.6522	0.0271936	0.0057982	0.00807275
LA16c-358B7.3	1.23772	1.46959	0.944334	1.32194	0.0271936	0.00708132	0.00790385
CTD-2194A8.2	0.974012	0.933907	1.83454	0.533511	0.0271936	0.0084129	0.000547592
CTB-31O20.3	8.62801	10.0138	6.27222	10.551	0.0271936	0.0084129	0.0152346
NCK1-AS1	3.10634	3.12175	4.51495	2.7149	0.0271936	0.00879241	0.000166913
CTD-2377O17.1	0.744273	0.744545	1.24455	0.836081	0.0271936	0.0102507	0.0378952
ENTPD3-AS1	5.38279	5.45418	7.78338	4.19937	0.0271936	0.0250996	0.00293406
RP11-506M12.1	0.794836	0.771138	0.541326	0.775533	0.0271936	0.0466555	0.0342267
RP3-430N8.11	31.9764	35.2537	25.8162	33.7646	0.0372753	0.000628262	0.000547592
RP1-30M3.5	7.54739	6.84813	9.36924	6.65918	0.0372753	0.00385279	0.00891896
CTA-293F17.1	1.90699	2.05645	3.99865	2.14782	0.0372753	0.00542557	0.0163828
CTD-2369P2.2	2.62728	2.69174	1.79898	2.74815	0.0372753	0.0233001	0.00268337
LINC00094	28.7692	29.871	39.3349	32.2272	0.0372753	0.0305128	0.0206083
LA16c-366D1.3	3.49761	3.4323	2.25547	3.78089	0.0372753	0.037087	0.0158619
RP11-122K13.12	0.734754	0.566138	0.381846	0.669228	0.0372753	0.041092	0.0260952
GBM_LOC025944	0.669049	0.621922	1.10807	0.415023	0.0372753	0.0439206	0.0260952
