# Supplementary material for: Expression of lncRNAs in Low-Grade Gliomas and Glioblastoma Multiforme: An In Silico Analysis
Source: PLoS Med. 2016 Dec 6;13(12):e1002192. doi: 10.1371/journal.pmed.1002192 (PMC5140055; doi:10.1371/journal.pmed.1002192)
Supplement: S6 Table — (XLSX) [file pmed.1002192.s009.xlsx]

## Sheet: negative_prognostic_group_test
time	n.risk	survival	std.err	lower 95% CI	upper 95% CI
7	83	0.988	0.012	0.9648	1
113	77	0.9751	0.0174	0.9416	1
178	75	0.9621	0.0215	0.9209	1
199	74	0.9491	0.0248	0.9017	0.999
205	72	0.9359	0.0277	0.8831	0.992
214	70	0.9226	0.0304	0.8649	0.984
240	68	0.909	0.0328	0.8469	0.976
349	63	0.8946	0.0353	0.8279	0.967
354	62	0.8801	0.0376	0.8094	0.957
378	61	0.8657	0.0397	0.7914	0.947
456	56	0.8503	0.0419	0.772	0.936
538	50	0.8332	0.0443	0.7507	0.925
559	48	0.8159	0.0467	0.7293	0.913
578	46	0.7982	0.0489	0.7078	0.9
605	45	0.7804	0.051	0.6867	0.887
639	41	0.7614	0.0531	0.664	0.873
709	40	0.7423	0.0551	0.6418	0.859
722	38	0.7228	0.057	0.6192	0.844
742	36	0.7027	0.0589	0.5963	0.828
758	35	0.6827	0.0605	0.5738	0.812
788	33	0.662	0.0621	0.5508	0.796
814	31	0.6406	0.0637	0.5272	0.778
821	30	0.6193	0.065	0.5041	0.761
886	28	0.5971	0.0664	0.4803	0.742
984	25	0.5733	0.0679	0.4545	0.723
987	24	0.5494	0.0691	0.4293	0.703
1137	22	0.5244	0.0703	0.4032	0.682
1209	20	0.4982	0.0716	0.376	0.66
1525	15	0.465	0.0741	0.3402	0.635
1547	13	0.4292	0.0765	0.3026	0.609
1578	12	0.3934	0.0781	0.2667	0.58
1762	11	0.3577	0.0787	0.2323	0.551
1915	8	0.313	0.0806	0.1889	0.518
2000	7	0.2683	0.0805	0.1489	0.483
2286	6	0.2235	0.0785	0.1123	0.445
2379	5	0.1788	0.0745	0.0791	0.405
2433	4	0.1341	0.068	0.0497	0.362
2875	3	0.0894	0.0582	0.025	0.32

## Sheet: positve_prognostic_group_test
time	n.risk	survival	std.err	lower 95% CI	upper 95% CI
37	176	0.994	0.00567	0.9833	1
242	158	0.988	0.00843	0.9716	1
438	144	0.981	0.01081	0.9602	1
531	127	0.973	0.0132	0.9479	1
607	111	0.965	0.01573	0.9343	0.996
682	103	0.955	0.01815	0.9204	0.992
819	96	0.945	0.02051	0.906	0.986
933	86	0.934	0.02303	0.8903	0.981
954	83	0.923	0.02535	0.8747	0.974
962	80	0.912	0.02754	0.8592	0.967
1011	73	0.899	0.02986	0.8424	0.96
1220	59	0.884	0.03301	0.8214	0.951
1242	56	0.868	0.036	0.8003	0.942
1262	52	0.851	0.03898	0.7783	0.931
1339	48	0.834	0.04201	0.7552	0.92
1401	43	0.814	0.04529	0.7301	0.908
1491	39	0.793	0.0487	0.7034	0.895
1585	35	0.771	0.05232	0.6747	0.88
1666	33	0.747	0.0557	0.6458	0.865
1886	29	0.722	0.05945	0.614	0.848
1891	28	0.696	0.06266	0.5832	0.83
2282	25	0.668	0.06605	0.5503	0.811
2835	17	0.629	0.07292	0.5008	0.789
2988	13	0.58	0.08179	0.4402	0.765
3978	9	0.516	0.09477	0.3599	0.739
4084	8	0.451	0.10254	0.2892	0.705
4229	7	0.387	0.10625	0.2258	0.663
4445	6	0.322	0.10632	0.1689	0.615
4695	5	0.258	0.10276	0.1181	0.563
5166	3	0.172	0.09809	0.0562	0.526

## Sheet: negative_prognostic_group_valid
time	n.risk	survival	std.err	lower 95% CI	upper 95% CI
194	59	0.983	0.0168	0.951	1
234	57	0.966	0.0238	0.92	1
269	54	0.948	0.0293	0.892	1
315	53	0.93	0.0338	0.866	0.999
372	50	0.911	0.0379	0.84	0.989
388	48	0.892	0.0416	0.815	0.978
492	43	0.851	0.0489	0.76	0.952
512	41	0.83	0.0519	0.734	0.938
537	39	0.809	0.0548	0.708	0.924
561	38	0.788	0.0573	0.683	0.908
648	33	0.764	0.0604	0.654	0.892
727	32	0.74	0.063	0.626	0.874
775	30	0.691	0.0678	0.57	0.837
1033	20	0.656	0.0727	0.528	0.815
1106	19	0.621	0.0766	0.488	0.791
1335	13	0.574	0.0843	0.43	0.765
2052	8	0.502	0.0997	0.34	0.741
2235	6	0.418	0.1129	0.247	0.71
2907	3	0.279	0.1365	0.107	0.728
3470	1	0	NaN	NA	NA

## Sheet: positive_prognostic_group_valid
time	n.risk	survival	std.err	lower 95% CI	upper 95% CI
96	105	0.99	0.00948	0.9721	1
241	97	0.98	0.01383	0.9535	1
398	88	0.969	0.01759	0.9352	1
444	83	0.957	0.0209	0.9173	0.999
466	82	0.946	0.02368	0.9005	0.993
576	67	0.932	0.02721	0.8798	0.987
1120	31	0.872	0.04835	0.7818	0.972
1152	26	0.838	0.05694	0.7335	0.957
1481	16	0.786	0.07363	0.6538	0.944
3200	7	0.673	0.12157	0.4727	0.959
4068	4	0.505	0.17196	0.2591	0.984
4412	2	0.253	0.19819	0.0542	1
